# Supplementary material for: Early‐Life Heat Stress Impairs Cognition and Alters Its Covariation With Behaviour in Zebrafish
Source: Ecol Evol. 2025 Sep 11;15(9):e72139. doi: 10.1002/ece3.72139 (PMC12424061; doi:10.1002/ece3.72139)
Supplement: Supplementary file 1 — Data S1: ece372139‐sup‐0001‐DataS1.xlsx. [file ECE3-15-e72139-s001.xlsx]

## Sheet: Title
Early-life heat stress impairs cognition and alters its covariation with behaviour in zebrafish
Elia Gatto1,2*, Francesca Conti2, Cristiano Bertolucci2, Tyrone Lucon-Xiccato2
1Department of Chemical, Pharmaceutical and Agricultural Sciences, University of Ferrara, Ferrara, Italy
2Department of Life Sciences and Biotechnology, University of Ferrara, Ferrara, Italy
*Correspondence: elia.gatto@unife.it
Tib "Data_Survival": survival censored data of Danio rerio larvae maintained either in the control condition or the heat stress condition.
Column "serial": sequential number from 1 to end used for order data;
Column "subject": identifier name for larvae;
Column "treatment": categorical variable identifying the experimental condition. Control vs Treated condition;
Column "replica": first and second spawning events of egg collections;
Column "petri": identifier name for Petri dish;
Column "status": number of surviving days per larva;
Column "censored": 0 living larva after the treatment, 1 died larvae during the treatment.
Tib "Data_OpenField": Data from the first behavioural assay, the open-field test. Column "serial": sequential number from 1 to end used for order data; Column "subject": identifier name for larvae; Column "treatment": control vs heat stress condition; Column "replica": first and second spawning events of egg collections;
Column "serial": sequential number from 1 to end used for order data;
Column "subject": identifier name for larvae;
Column "treatment": categorical variable identifying the experimental condition. Control vs Treated condition;
Column "replica": first and second spawning events of egg collections;
Column "petri": identifier name for Petri dish;
Column "trial": identifier name for the multiwell;
Column "well": identifier name for the well in each multiwell
Column "time": sequential number from 1 to 60 corresponding to the minutes of test
Column "distance_covered": distance covered by larvae per minute (mm)
Tib "Data_HabLearn": Data from the cognitive assay, the vibraiton startle response test
Column "serial": sequential number from 1 to end used for order data;
Column "subject": identifier name for larvae;
Column "treatment": categorical variable identifying the experimental condition. Control vs Treated condition;
Column "replica": first and second spawning events of egg collections;
Column "petri": identifier name for Petri dish;
Column "trial": identifier name for the multiwell;
Column "well": identifier name for the well in each multiwell
Column "stimulation": sequential number from 1 to 50 corresponding to the stimulation
Column "startle_response_first": distance covered in response to the first stimulation
Column "index": habituation learning index
Tib "Data_Correlation". Data used for the correlation analysis
Column "serial": sequential number from 1 to end used for order data;
Column "subject": identifier name for larvae;
Column "treatment": categorical variable identifying the experimental condition. Control vs Treated condition;
Column "replica": first and second spawning events of egg collections;
Column "petri": identifier name for Petri dish;
Column "startle_response_first": distance covered in response to the first stimulation
Column "index": habituation learning index
Column "distance_covered": distance covered by larvae per minute (mm)

## Sheet: Data_survival
serial	subject	treatment	replica	petri	status	censored
1	subj_01	Control	first	1	15	0
2	subj_02	Control	first	1	15	0
3	subj_03	Control	first	1	15	0
4	subj_04	Control	first	1	15	0
5	subj_05	Control	first	1	15	0
6	subj_06	Control	first	1	15	0
7	subj_07	Control	first	1	15	0
8	subj_08	Control	first	1	15	0
9	subj_09	Control	first	1	15	0
10	subj_10	Control	first	1	15	0
11	subj_11	Control	first	1	15	0
12	subj_12	Control	first	1	15	0
13	subj_13	Control	first	1	15	0
14	subj_14	Control	first	1	15	0
15	subj_15	Control	first	1	15	0
16	subj_16	Control	first	1	14	1
17	subj_17	Control	first	1	13	1
18	subj_18	Control	first	1	12	1
19	subj_19	Control	first	1	11	1
20	subj_20	Control	first	1	11	1
21	subj_21	Control	first	1	9	1
22	subj_22	Control	first	1	3	1
23	subj_23	Control	first	1	2	1
24	subj_24	Control	first	1	2	1
25	subj_25	Control	first	1	2	1
26	subj_26	Control	first	1	2	1
27	subj_27	Control	first	1	2	1
28	subj_28	Control	first	1	2	1
29	subj_29	Control	first	1	2	1
30	subj_30	Control	first	1	2	1
31	subj_31	Control	first	1	2	1
32	subj_32	Control	first	1	2	1
33	subj_33	Control	first	2	15	0
34	subj_34	Control	first	2	15	0
35	subj_35	Control	first	2	15	0
36	subj_36	Control	first	2	15	0
37	subj_37	Control	first	2	15	0
38	subj_38	Control	first	2	15	0
39	subj_39	Control	first	2	15	0
40	subj_40	Control	first	2	15	0
41	subj_41	Control	first	2	15	0
42	subj_42	Control	first	2	15	0
43	subj_43	Control	first	2	15	0
44	subj_44	Control	first	2	15	0
45	subj_45	Control	first	2	15	0
46	subj_46	Control	first	2	15	0
47	subj_47	Control	first	2	15	0
48	subj_48	Control	first	2	15	0
49	subj_49	Control	first	2	15	0
50	subj_50	Control	first	2	15	0
51	subj_51	Control	first	2	15	0
52	subj_52	Control	first	2	15	0
53	subj_53	Control	first	2	15	0
54	subj_54	Control	first	2	14	1
55	subj_55	Control	first	2	13	1
56	subj_56	Control	first	2	13	1
57	subj_57	Control	first	2	13	1
58	subj_58	Control	first	2	13	1
59	subj_59	Control	first	2	9	1
60	subj_60	Control	first	2	7	1
61	subj_61	Control	first	2	3	1
62	subj_62	Control	first	2	2	1
63	subj_63	Control	first	2	2	1
64	subj_64	Control	first	2	2	1
65	subj_65	Control	first	2	2	1
66	subj_66	Control	first	2	2	1
67	subj_67	Control	first	2	2	1
68	subj_68	Control	first	3	15	0
69	subj_69	Control	first	3	15	0
70	subj_70	Control	first	3	15	0
71	subj_71	Control	first	3	15	0
72	subj_72	Control	first	3	15	0
73	subj_73	Control	first	3	15	0
74	subj_74	Control	first	3	15	0
75	subj_75	Control	first	3	15	0
76	subj_76	Control	first	3	15	0
77	subj_77	Control	first	3	15	0
78	subj_78	Control	first	3	15	0
79	subj_79	Control	first	3	15	0
80	subj_80	Control	first	3	15	0
81	subj_81	Control	first	3	15	0
82	subj_82	Control	first	3	15	0
83	subj_83	Control	first	3	15	0
84	subj_84	Control	first	3	15	0
85	subj_85	Control	first	3	15	0
86	subj_86	Control	first	3	15	0
87	subj_87	Control	first	3	15	0
88	subj_88	Control	first	3	15	0
89	subj_89	Control	first	3	14	1
90	subj_90	Control	first	3	13	1
91	subj_91	Control	first	3	9	1
92	subj_92	Control	first	3	3	1
93	subj_93	Control	first	3	3	1
94	subj_94	Control	first	3	3	1
95	subj_95	Control	first	3	3	1
96	subj_96	Control	first	3	3	1
97	subj_97	Control	first	3	2	1
98	subj_98	Control	first	3	2	1
99	subj_99	Control	first	3	2	1
100	subj_100	Control	first	3	2	1
101	subj_101	Control	first	3	2	1
102	subj_102	Control	first	3	2	1
103	subj_103	Control	first	4	15	0
104	subj_104	Control	first	4	15	0
105	subj_105	Control	first	4	15	0
106	subj_106	Control	first	4	15	0
107	subj_107	Control	first	4	15	0
108	subj_108	Control	first	4	15	0
109	subj_109	Control	first	4	15	0
110	subj_110	Control	first	4	15	0
111	subj_111	Control	first	4	15	0
112	subj_112	Control	first	4	15	0
113	subj_113	Control	first	4	15	0
114	subj_114	Control	first	4	15	0
115	subj_115	Control	first	4	15	0
116	subj_116	Control	first	4	15	0
117	subj_117	Control	first	4	15	0
118	subj_118	Control	first	4	15	0
119	subj_119	Control	first	4	15	0
120	subj_120	Control	first	4	15	0
121	subj_121	Control	first	4	15	0
122	subj_122	Control	first	4	15	0
123	subj_123	Control	first	4	15	0
124	subj_124	Control	first	4	15	0
125	subj_125	Control	first	4	15	0
126	subj_126	Control	first	4	15	0
127	subj_127	Control	first	4	15	0
128	subj_128	Control	first	4	14	1
129	subj_129	Control	first	4	13	1
130	subj_130	Control	first	4	2	1
131	subj_131	Control	first	4	2	1
132	subj_132	Control	first	4	2	1
133	subj_133	Control	first	4	2	1
134	subj_134	Control	first	4	2	1
135	subj_135	Control	first	4	2	1
136	subj_136	Control	first	4	2	1
137	subj_137	Control	first	4	2	1
138	subj_138	Control	first	5	15	0
139	subj_139	Control	first	5	15	0
140	subj_140	Control	first	5	15	0
141	subj_141	Control	first	5	15	0
142	subj_142	Control	first	5	15	0
143	subj_143	Control	first	5	15	0
144	subj_144	Control	first	5	15	0
145	subj_145	Control	first	5	15	0
146	subj_146	Control	first	5	15	0
147	subj_147	Control	first	5	15	0
148	subj_148	Control	first	5	15	0
149	subj_149	Control	first	5	15	0
150	subj_150	Control	first	5	15	0
151	subj_151	Control	first	5	15	0
152	subj_152	Control	first	5	15	0
153	subj_153	Control	first	5	15	0
154	subj_154	Control	first	5	15	0
155	subj_155	Control	first	5	15	0
156	subj_156	Control	first	5	15	0
157	subj_157	Control	first	5	14	1
158	subj_158	Control	first	5	14	1
159	subj_159	Control	first	5	13	1
160	subj_160	Control	first	5	13	1
161	subj_161	Control	first	5	13	1
162	subj_162	Control	first	5	13	1
163	subj_163	Control	first	5	13	1
164	subj_164	Control	first	5	13	1
165	subj_165	Control	first	5	13	1
166	subj_166	Control	first	5	11	1
167	subj_167	Control	first	5	9	1
168	subj_168	Control	first	5	7	1
169	subj_169	Control	first	5	3	1
170	subj_170	Control	first	5	2	1
171	subj_171	Control	first	5	2	1
172	subj_172	Control	first	5	2	1
173	subj_173	Control	first	6	15	0
174	subj_174	Control	first	6	15	0
175	subj_175	Control	first	6	15	0
176	subj_176	Control	first	6	15	0
177	subj_177	Control	first	6	15	0
178	subj_178	Control	first	6	15	0
179	subj_179	Control	first	6	15	0
180	subj_180	Control	first	6	15	0
181	subj_181	Control	first	6	15	0
182	subj_182	Control	first	6	15	0
183	subj_183	Control	first	6	15	0
184	subj_184	Control	first	6	15	0
185	subj_185	Control	first	6	15	0
186	subj_186	Control	first	6	15	0
187	subj_187	Control	first	6	15	0
188	subj_188	Control	first	6	15	0
189	subj_189	Control	first	6	15	0
190	subj_190	Control	first	6	13	1
191	subj_191	Control	first	6	13	1
192	subj_192	Control	first	6	11	1
193	subj_193	Control	first	6	9	1
194	subj_194	Control	first	6	9	1
195	subj_195	Control	first	6	9	1
196	subj_196	Control	first	6	8	1
197	subj_197	Control	first	6	8	1
198	subj_198	Control	first	6	8	1
199	subj_199	Control	first	6	8	1
200	subj_200	Control	first	6	2	1
201	subj_201	Control	first	6	2	1
202	subj_202	Control	first	6	2	1
203	subj_203	Control	first	6	2	1
204	subj_204	Control	first	6	2	1
205	subj_205	Control	first	6	2	1
206	subj_206	Control	first	6	2	1
207	subj_207	Control	first	6	2	1
208	subj_208	Treated	first	1	15	0
209	subj_209	Treated	first	1	15	0
210	subj_210	Treated	first	1	15	0
211	subj_211	Treated	first	1	15	0
212	subj_212	Treated	first	1	15	0
213	subj_213	Treated	first	1	15	0
214	subj_214	Treated	first	1	15	0
215	subj_215	Treated	first	1	15	0
216	subj_216	Treated	first	1	15	0
217	subj_217	Treated	first	1	15	0
218	subj_218	Treated	first	1	15	0
219	subj_219	Treated	first	1	15	0
220	subj_220	Treated	first	1	15	0
221	subj_221	Treated	first	1	15	0
222	subj_222	Treated	first	1	14	1
223	subj_223	Treated	first	1	14	1
224	subj_224	Treated	first	1	14	1
225	subj_225	Treated	first	1	14	1
226	subj_226	Treated	first	1	14	1
227	subj_227	Treated	first	1	14	1
228	subj_228	Treated	first	1	14	1
229	subj_229	Treated	first	1	13	1
230	subj_230	Treated	first	1	13	1
231	subj_231	Treated	first	1	13	1
232	subj_232	Treated	first	1	12	1
233	subj_233	Treated	first	1	11	1
234	subj_234	Treated	first	1	3	1
235	subj_235	Treated	first	1	2	1
236	subj_236	Treated	first	1	2	1
237	subj_237	Treated	first	1	2	1
238	subj_238	Treated	first	1	2	1
239	subj_239	Treated	first	1	2	1
240	subj_240	Treated	first	1	2	1
241	subj_241	Treated	first	1	2	1
242	subj_242	Treated	first	2	15	0
243	subj_243	Treated	first	2	15	0
244	subj_244	Treated	first	2	15	0
245	subj_245	Treated	first	2	15	0
246	subj_246	Treated	first	2	15	0
247	subj_247	Treated	first	2	15	0
248	subj_248	Treated	first	2	15	0
249	subj_249	Treated	first	2	15	0
250	subj_250	Treated	first	2	15	0
251	subj_251	Treated	first	2	15	0
252	subj_252	Treated	first	2	15	0
253	subj_253	Treated	first	2	15	0
254	subj_254	Treated	first	2	15	0
255	subj_255	Treated	first	2	15	0
256	subj_256	Treated	first	2	15	0
257	subj_257	Treated	first	2	15	0
258	subj_258	Treated	first	2	15	0
259	subj_259	Treated	first	2	15	0
260	subj_260	Treated	first	2	15	0
261	subj_261	Treated	first	2	15	0
262	subj_262	Treated	first	2	15	0
263	subj_263	Treated	first	2	14	1
264	subj_264	Treated	first	2	13	1
265	subj_265	Treated	first	2	13	1
266	subj_266	Treated	first	2	12	1
267	subj_267	Treated	first	2	12	1
268	subj_268	Treated	first	2	3	1
269	subj_269	Treated	first	2	3	1
270	subj_270	Treated	first	2	2	1
271	subj_271	Treated	first	2	2	1
272	subj_272	Treated	first	2	2	1
273	subj_273	Treated	first	2	2	1
274	subj_274	Treated	first	2	2	1
275	subj_275	Treated	first	2	2	1
276	subj_276	Treated	first	2	2	1
277	subj_277	Treated	first	3	15	0
278	subj_278	Treated	first	3	15	0
279	subj_279	Treated	first	3	15	0
280	subj_280	Treated	first	3	15	0
281	subj_281	Treated	first	3	15	0
282	subj_282	Treated	first	3	15	0
283	subj_283	Treated	first	3	15	0
284	subj_284	Treated	first	3	15	0
285	subj_285	Treated	first	3	15	0
286	subj_286	Treated	first	3	15	0
287	subj_287	Treated	first	3	15	0
288	subj_288	Treated	first	3	15	0
289	subj_289	Treated	first	3	15	0
290	subj_290	Treated	first	3	15	0
291	subj_291	Treated	first	3	15	0
292	subj_292	Treated	first	3	15	0
293	subj_293	Treated	first	3	15	0
294	subj_294	Treated	first	3	15	0
295	subj_295	Treated	first	3	15	0
296	subj_296	Treated	first	3	15	0
297	subj_297	Treated	first	3	15	0
298	subj_298	Treated	first	3	15	0
299	subj_299	Treated	first	3	12	1
300	subj_300	Treated	first	3	11	1
301	subj_301	Treated	first	3	11	1
302	subj_302	Treated	first	3	11	1
303	subj_303	Treated	first	3	3	1
304	subj_304	Treated	first	3	3	1
305	subj_305	Treated	first	3	2	1
306	subj_306	Treated	first	3	2	1
307	subj_307	Treated	first	3	2	1
308	subj_308	Treated	first	3	2	1
309	subj_309	Treated	first	3	2	1
310	subj_310	Treated	first	3	2	1
311	subj_311	Treated	first	3	2	1
312	subj_312	Treated	first	4	15	0
313	subj_313	Treated	first	4	15	0
314	subj_314	Treated	first	4	15	0
315	subj_315	Treated	first	4	15	0
316	subj_316	Treated	first	4	15	0
317	subj_317	Treated	first	4	15	0
318	subj_318	Treated	first	4	15	0
319	subj_319	Treated	first	4	15	0
320	subj_320	Treated	first	4	15	0
321	subj_321	Treated	first	4	15	0
322	subj_322	Treated	first	4	15	0
323	subj_323	Treated	first	4	15	0
324	subj_324	Treated	first	4	15	0
325	subj_325	Treated	first	4	15	0
326	subj_326	Treated	first	4	15	0
327	subj_327	Treated	first	4	15	0
328	subj_328	Treated	first	4	14	1
329	subj_329	Treated	first	4	14	1
330	subj_330	Treated	first	4	13	1
331	subj_331	Treated	first	4	12	1
332	subj_332	Treated	first	4	12	1
333	subj_333	Treated	first	4	11	1
334	subj_334	Treated	first	4	9	1
335	subj_335	Treated	first	4	9	1
336	subj_336	Treated	first	4	9	1
337	subj_337	Treated	first	4	3	1
338	subj_338	Treated	first	4	3	1
339	subj_339	Treated	first	4	2	1
340	subj_340	Treated	first	4	2	1
341	subj_341	Treated	first	4	2	1
342	subj_342	Treated	first	4	2	1
343	subj_343	Treated	first	4	2	1
344	subj_344	Treated	first	4	2	1
345	subj_345	Treated	first	4	2	1
346	subj_346	Treated	first	4	2	1
347	subj_347	Treated	first	5	15	0
348	subj_348	Treated	first	5	15	0
349	subj_349	Treated	first	5	15	0
350	subj_350	Treated	first	5	15	0
351	subj_351	Treated	first	5	15	0
352	subj_352	Treated	first	5	15	0
353	subj_353	Treated	first	5	15	0
354	subj_354	Treated	first	5	15	0
355	subj_355	Treated	first	5	15	0
356	subj_356	Treated	first	5	15	0
357	subj_357	Treated	first	5	15	0
358	subj_358	Treated	first	5	15	0
359	subj_359	Treated	first	5	15	0
360	subj_360	Treated	first	5	15	0
361	subj_361	Treated	first	5	15	0
362	subj_362	Treated	first	5	15	0
363	subj_363	Treated	first	5	14	1
364	subj_364	Treated	first	5	14	1
365	subj_365	Treated	first	5	14	1
366	subj_366	Treated	first	5	13	1
367	subj_367	Treated	first	5	13	1
368	subj_368	Treated	first	5	12	1
369	subj_369	Treated	first	5	12	1
370	subj_370	Treated	first	5	11	1
371	subj_371	Treated	first	5	11	1
372	subj_372	Treated	first	5	4	1
373	subj_373	Treated	first	5	3	1
374	subj_374	Treated	first	5	3	1
375	subj_375	Treated	first	5	3	1
376	subj_376	Treated	first	5	3	1
377	subj_377	Treated	first	5	2	1
378	subj_378	Treated	first	5	2	1
379	subj_379	Treated	first	5	2	1
380	subj_380	Treated	first	5	2	1
381	subj_381	Treated	first	5	2	1
382	subj_382	Treated	first	6	15	0
383	subj_383	Treated	first	6	15	0
384	subj_384	Treated	first	6	15	0
385	subj_385	Treated	first	6	15	0
386	subj_386	Treated	first	6	15	0
387	subj_387	Treated	first	6	15	0
388	subj_388	Treated	first	6	15	0
389	subj_389	Treated	first	6	15	0
390	subj_390	Treated	first	6	15	0
391	subj_391	Treated	first	6	15	0
392	subj_392	Treated	first	6	15	0
393	subj_393	Treated	first	6	15	0
394	subj_394	Treated	first	6	15	0
395	subj_395	Treated	first	6	15	0
396	subj_396	Treated	first	6	15	0
397	subj_397	Treated	first	6	15	0
398	subj_398	Treated	first	6	15	0
399	subj_399	Treated	first	6	15	0
400	subj_400	Treated	first	6	15	0
401	subj_401	Treated	first	6	15	0
402	subj_402	Treated	first	6	15	0
403	subj_403	Treated	first	6	15	0
404	subj_404	Treated	first	6	15	0
405	subj_405	Treated	first	6	14	1
406	subj_406	Treated	first	6	13	1
407	subj_407	Treated	first	6	9	1
408	subj_408	Treated	first	6	2	1
409	subj_409	Treated	first	6	2	1
410	subj_410	Treated	first	6	2	1
411	subj_411	Treated	first	6	2	1
412	subj_412	Treated	first	6	2	1
413	subj_413	Treated	first	6	2	1
414	subj_414	Treated	first	6	2	1
415	subj_415	Treated	first	6	2	1
416	subj_416	Control	second	1	15	0
417	subj_417	Control	second	1	15	0
418	subj_418	Control	second	1	15	0
419	subj_419	Control	second	1	15	0
420	subj_420	Control	second	1	15	0
421	subj_421	Control	second	1	15	0
422	subj_422	Control	second	1	15	0
423	subj_423	Control	second	1	15	0
424	subj_424	Control	second	1	15	0
425	subj_425	Control	second	1	15	0
426	subj_426	Control	second	1	15	0
427	subj_427	Control	second	1	15	0
428	subj_428	Control	second	1	15	0
429	subj_429	Control	second	1	15	0
430	subj_430	Control	second	1	15	0
431	subj_431	Control	second	1	15	0
432	subj_432	Control	second	1	15	0
433	subj_433	Control	second	1	15	0
434	subj_434	Control	second	1	14	1
435	subj_435	Control	second	1	14	1
436	subj_436	Control	second	1	13	1
437	subj_437	Control	second	1	13	1
438	subj_438	Control	second	1	12	1
439	subj_439	Control	second	1	12	1
440	subj_440	Control	second	1	2	1
441	subj_441	Control	second	1	2	1
442	subj_442	Control	second	1	2	1
443	subj_443	Control	second	1	2	1
444	subj_444	Control	second	1	2	1
445	subj_445	Control	second	1	2	1
446	subj_446	Control	second	1	2	1
447	subj_447	Control	second	1	2	1
448	subj_448	Control	second	1	2	1
449	subj_449	Control	second	1	2	1
450	subj_450	Control	second	1	2	1
451	subj_451	Control	second	2	15	0
452	subj_452	Control	second	2	15	0
453	subj_453	Control	second	2	15	0
454	subj_454	Control	second	2	15	0
455	subj_455	Control	second	2	15	0
456	subj_456	Control	second	2	15	0
457	subj_457	Control	second	2	15	0
458	subj_458	Control	second	2	15	0
459	subj_459	Control	second	2	15	0
460	subj_460	Control	second	2	15	0
461	subj_461	Control	second	2	15	0
462	subj_462	Control	second	2	15	0
463	subj_463	Control	second	2	15	0
464	subj_464	Control	second	2	15	0
465	subj_465	Control	second	2	15	0
466	subj_466	Control	second	2	15	0
467	subj_467	Control	second	2	15	0
468	subj_468	Control	second	2	15	0
469	subj_469	Control	second	2	15	0
470	subj_470	Control	second	2	15	0
471	subj_471	Control	second	2	15	0
472	subj_472	Control	second	2	15	0
473	subj_473	Control	second	2	15	0
474	subj_474	Control	second	2	15	0
475	subj_475	Control	second	2	15	0
476	subj_476	Control	second	2	12	1
477	subj_477	Control	second	2	7	1
478	subj_478	Control	second	2	3	1
479	subj_479	Control	second	2	2	1
480	subj_480	Control	second	2	2	1
481	subj_481	Control	second	2	2	1
482	subj_482	Control	second	2	2	1
483	subj_483	Control	second	2	2	1
484	subj_484	Control	second	2	2	1
485	subj_485	Control	second	3	15	0
486	subj_486	Control	second	3	15	0
487	subj_487	Control	second	3	15	0
488	subj_488	Control	second	3	15	0
489	subj_489	Control	second	3	15	0
490	subj_490	Control	second	3	15	0
491	subj_491	Control	second	3	15	0
492	subj_492	Control	second	3	15	0
493	subj_493	Control	second	3	15	0
494	subj_494	Control	second	3	15	0
495	subj_495	Control	second	3	15	0
496	subj_496	Control	second	3	15	0
497	subj_497	Control	second	3	15	0
498	subj_498	Control	second	3	15	0
499	subj_499	Control	second	3	12	1
500	subj_500	Control	second	3	4	1
501	subj_501	Control	second	3	2	1
502	subj_502	Control	second	3	2	1
503	subj_503	Control	second	3	2	1
504	subj_504	Control	second	3	2	1
505	subj_505	Control	second	3	2	1
506	subj_506	Control	second	3	2	1
507	subj_507	Control	second	3	2	1
508	subj_508	Control	second	3	2	1
509	subj_509	Control	second	3	2	1
510	subj_510	Control	second	3	2	1
511	subj_511	Control	second	3	2	1
512	subj_512	Control	second	3	2	1
513	subj_513	Control	second	3	2	1
514	subj_514	Control	second	3	2	1
515	subj_515	Control	second	3	2	1
516	subj_516	Control	second	3	2	1
517	subj_517	Control	second	3	2	1
518	subj_518	Control	second	3	2	1
519	subj_519	Control	second	3	2	1
520	subj_520	Control	second	4	15	0
521	subj_521	Control	second	4	15	0
522	subj_522	Control	second	4	15	0
523	subj_523	Control	second	4	15	0
524	subj_524	Control	second	4	15	0
525	subj_525	Control	second	4	15	0
526	subj_526	Control	second	4	15	0
527	subj_527	Control	second	4	15	0
528	subj_528	Control	second	4	15	0
529	subj_529	Control	second	4	15	0
530	subj_530	Control	second	4	15	0
531	subj_531	Control	second	4	15	0
532	subj_532	Control	second	4	15	0
533	subj_533	Control	second	4	15	0
534	subj_534	Control	second	4	15	0
535	subj_535	Control	second	4	15	0
536	subj_536	Control	second	4	15	0
537	subj_537	Control	second	4	15	0
538	subj_538	Control	second	4	15	0
539	subj_539	Control	second	4	15	0
540	subj_540	Control	second	4	14	1
541	subj_541	Control	second	4	14	1
542	subj_542	Control	second	4	13	1
543	subj_543	Control	second	4	13	1
544	subj_544	Control	second	4	4	1
545	subj_545	Control	second	4	2	1
546	subj_546	Control	second	4	2	1
547	subj_547	Control	second	4	2	1
548	subj_548	Control	second	4	2	1
549	subj_549	Control	second	4	2	1
550	subj_550	Control	second	4	2	1
551	subj_551	Control	second	4	2	1
552	subj_552	Control	second	4	2	1
553	subj_553	Control	second	4	2	1
554	subj_554	Control	second	4	2	1
555	subj_555	Control	second	5	15	0
556	subj_556	Control	second	5	15	0
557	subj_557	Control	second	5	15	0
558	subj_558	Control	second	5	15	0
559	subj_559	Control	second	5	15	0
560	subj_560	Control	second	5	15	0
561	subj_561	Control	second	5	15	0
562	subj_562	Control	second	5	15	0
563	subj_563	Control	second	5	15	0
564	subj_564	Control	second	5	15	0
565	subj_565	Control	second	5	15	0
566	subj_566	Control	second	5	15	0
567	subj_567	Control	second	5	15	0
568	subj_568	Control	second	5	15	0
569	subj_569	Control	second	5	15	0
570	subj_570	Control	second	5	15	0
571	subj_571	Control	second	5	15	0
572	subj_572	Control	second	5	15	0
573	subj_573	Control	second	5	15	0
574	subj_574	Control	second	5	15	0
575	subj_575	Control	second	5	15	0
576	subj_576	Control	second	5	15	0
577	subj_577	Control	second	5	15	0
578	subj_578	Control	second	5	15	0
579	subj_579	Control	second	5	14	1
580	subj_580	Control	second	5	14	1
581	subj_581	Control	second	5	13	1
582	subj_582	Control	second	5	13	1
583	subj_583	Control	second	5	4	1
584	subj_584	Control	second	5	2	1
585	subj_585	Control	second	5	2	1
586	subj_586	Control	second	5	2	1
587	subj_587	Control	second	5	2	1
588	subj_588	Control	second	5	2	1
589	subj_589	Control	second	5	2	1
590	subj_590	Control	second	6	15	0
591	subj_591	Control	second	6	15	0
592	subj_592	Control	second	6	15	0
593	subj_593	Control	second	6	15	0
594	subj_594	Control	second	6	15	0
595	subj_595	Control	second	6	15	0
596	subj_596	Control	second	6	15	0
597	subj_597	Control	second	6	15	0
598	subj_598	Control	second	6	15	0
599	subj_599	Control	second	6	15	0
600	subj_600	Control	second	6	15	0
601	subj_601	Control	second	6	15	0
602	subj_602	Control	second	6	15	0
603	subj_603	Control	second	6	15	0
604	subj_604	Control	second	6	15	0
605	subj_605	Control	second	6	15	0
606	subj_606	Control	second	6	15	0
607	subj_607	Control	second	6	15	0
608	subj_608	Control	second	6	15	0
609	subj_609	Control	second	6	15	0
610	subj_610	Control	second	6	14	1
611	subj_611	Control	second	6	14	1
612	subj_612	Control	second	6	12	1
613	subj_613	Control	second	6	12	1
614	subj_614	Control	second	6	12	1
615	subj_615	Control	second	6	4	1
616	subj_616	Control	second	6	3	1
617	subj_617	Control	second	6	2	1
618	subj_618	Control	second	6	2	1
619	subj_619	Control	second	6	2	1
620	subj_620	Control	second	6	2	1
621	subj_621	Control	second	6	2	1
622	subj_622	Control	second	6	2	1
623	subj_623	Control	second	6	2	1
624	subj_624	Control	second	6	2	1
625	subj_625	Treated	second	1	15	0
626	subj_626	Treated	second	1	15	0
627	subj_627	Treated	second	1	15	0
628	subj_628	Treated	second	1	15	0
629	subj_629	Treated	second	1	15	0
630	subj_630	Treated	second	1	15	0
631	subj_631	Treated	second	1	15	0
632	subj_632	Treated	second	1	15	0
633	subj_633	Treated	second	1	15	0
634	subj_634	Treated	second	1	15	0
635	subj_635	Treated	second	1	15	0
636	subj_636	Treated	second	1	15	0
637	subj_637	Treated	second	1	15	0
638	subj_638	Treated	second	1	15	0
639	subj_639	Treated	second	1	14	1
640	subj_640	Treated	second	1	14	1
641	subj_641	Treated	second	1	14	1
642	subj_642	Treated	second	1	14	1
643	subj_643	Treated	second	1	14	1
644	subj_644	Treated	second	1	14	1
645	subj_645	Treated	second	1	13	1
646	subj_646	Treated	second	1	2	1
647	subj_647	Treated	second	1	2	1
648	subj_648	Treated	second	1	2	1
649	subj_649	Treated	second	1	2	1
650	subj_650	Treated	second	1	2	1
651	subj_651	Treated	second	1	2	1
652	subj_652	Treated	second	1	2	1
653	subj_653	Treated	second	1	2	1
654	subj_654	Treated	second	1	2	1
655	subj_655	Treated	second	1	2	1
656	subj_656	Treated	second	1	2	1
657	subj_657	Treated	second	1	2	1
658	subj_658	Treated	second	1	2	1
659	subj_659	Treated	second	1	2	1
660	subj_660	Treated	second	2	15	0
661	subj_661	Treated	second	2	15	0
662	subj_662	Treated	second	2	15	0
663	subj_663	Treated	second	2	15	0
664	subj_664	Treated	second	2	15	0
665	subj_665	Treated	second	2	15	0
666	subj_666	Treated	second	2	15	0
667	subj_667	Treated	second	2	15	0
668	subj_668	Treated	second	2	15	0
669	subj_669	Treated	second	2	15	0
670	subj_670	Treated	second	2	15	0
671	subj_671	Treated	second	2	15	0
672	subj_672	Treated	second	2	15	0
673	subj_673	Treated	second	2	15	0
674	subj_674	Treated	second	2	15	0
675	subj_675	Treated	second	2	15	0
676	subj_676	Treated	second	2	15	0
677	subj_677	Treated	second	2	15	0
678	subj_678	Treated	second	2	15	0
679	subj_679	Treated	second	2	15	0
680	subj_680	Treated	second	2	15	0
681	subj_681	Treated	second	2	15	0
682	subj_682	Treated	second	2	15	0
683	subj_683	Treated	second	2	13	1
684	subj_684	Treated	second	2	8	1
685	subj_685	Treated	second	2	2	1
686	subj_686	Treated	second	2	2	1
687	subj_687	Treated	second	2	2	1
688	subj_688	Treated	second	2	2	1
689	subj_689	Treated	second	2	2	1
690	subj_690	Treated	second	2	2	1
691	subj_691	Treated	second	2	2	1
692	subj_692	Treated	second	2	2	1
693	subj_693	Treated	second	2	2	1
694	subj_694	Treated	second	2	2	1
695	subj_695	Treated	second	3	15	0
696	subj_696	Treated	second	3	15	0
697	subj_697	Treated	second	3	15	0
698	subj_698	Treated	second	3	15	0
699	subj_699	Treated	second	3	15	0
700	subj_700	Treated	second	3	15	0
701	subj_701	Treated	second	3	15	0
702	subj_702	Treated	second	3	15	0
703	subj_703	Treated	second	3	15	0
704	subj_704	Treated	second	3	15	0
705	subj_705	Treated	second	3	15	0
706	subj_706	Treated	second	3	15	0
707	subj_707	Treated	second	3	15	0
708	subj_708	Treated	second	3	15	0
709	subj_709	Treated	second	3	15	0
710	subj_710	Treated	second	3	15	0
711	subj_711	Treated	second	3	15	0
712	subj_712	Treated	second	3	15	0
713	subj_713	Treated	second	3	15	0
714	subj_714	Treated	second	3	15	0
715	subj_715	Treated	second	3	15	0
716	subj_716	Treated	second	3	14	1
717	subj_717	Treated	second	3	14	1
718	subj_718	Treated	second	3	14	1
719	subj_719	Treated	second	3	14	1
720	subj_720	Treated	second	3	14	1
721	subj_721	Treated	second	3	14	1
722	subj_722	Treated	second	3	13	1
723	subj_723	Treated	second	3	12	1
724	subj_724	Treated	second	3	2	1
725	subj_725	Treated	second	3	2	1
726	subj_726	Treated	second	3	2	1
727	subj_727	Treated	second	3	2	1
728	subj_728	Treated	second	3	2	1
729	subj_729	Treated	second	3	2	1
730	subj_730	Treated	second	4	15	0
731	subj_731	Treated	second	4	15	0
732	subj_732	Treated	second	4	15	0
733	subj_733	Treated	second	4	15	0
734	subj_734	Treated	second	4	15	0
735	subj_735	Treated	second	4	15	0
736	subj_736	Treated	second	4	15	0
737	subj_737	Treated	second	4	15	0
738	subj_738	Treated	second	4	15	0
739	subj_739	Treated	second	4	15	0
740	subj_740	Treated	second	4	15	0
741	subj_741	Treated	second	4	15	0
742	subj_742	Treated	second	4	15	0
743	subj_743	Treated	second	4	15	0
744	subj_744	Treated	second	4	15	0
745	subj_745	Treated	second	4	15	0
746	subj_746	Treated	second	4	15	0
747	subj_747	Treated	second	4	15	0
748	subj_748	Treated	second	4	15	0
749	subj_749	Treated	second	4	15	0
750	subj_750	Treated	second	4	15	0
751	subj_751	Treated	second	4	15	0
752	subj_752	Treated	second	4	15	0
753	subj_753	Treated	second	4	15	0
754	subj_754	Treated	second	4	14	1
755	subj_755	Treated	second	4	14	1
756	subj_756	Treated	second	4	14	1
757	subj_757	Treated	second	4	14	1
758	subj_758	Treated	second	4	3	1
759	subj_759	Treated	second	4	2	1
760	subj_760	Treated	second	4	2	1
761	subj_761	Treated	second	4	2	1
762	subj_762	Treated	second	4	2	1
763	subj_763	Treated	second	4	2	1
764	subj_764	Treated	second	4	2	1
765	subj_765	Treated	second	5	15	0
766	subj_766	Treated	second	5	15	0
767	subj_767	Treated	second	5	15	0
768	subj_768	Treated	second	5	15	0
769	subj_769	Treated	second	5	15	0
770	subj_770	Treated	second	5	15	0
771	subj_771	Treated	second	5	15	0
772	subj_772	Treated	second	5	15	0
773	subj_773	Treated	second	5	15	0
774	subj_774	Treated	second	5	15	0
775	subj_775	Treated	second	5	15	0
776	subj_776	Treated	second	5	15	0
777	subj_777	Treated	second	5	15	0
778	subj_778	Treated	second	5	15	0
779	subj_779	Treated	second	5	15	0
780	subj_780	Treated	second	5	15	0
781	subj_781	Treated	second	5	15	0
782	subj_782	Treated	second	5	15	0
783	subj_783	Treated	second	5	15	0
784	subj_784	Treated	second	5	14	1
785	subj_785	Treated	second	5	14	1
786	subj_786	Treated	second	5	14	1
787	subj_787	Treated	second	5	14	1
788	subj_788	Treated	second	5	14	1
789	subj_789	Treated	second	5	14	1
790	subj_790	Treated	second	5	13	1
791	subj_791	Treated	second	5	12	1
792	subj_792	Treated	second	5	2	1
793	subj_793	Treated	second	5	2	1
794	subj_794	Treated	second	5	2	1
795	subj_795	Treated	second	5	2	1
796	subj_796	Treated	second	5	2	1
797	subj_797	Treated	second	5	2	1
798	subj_798	Treated	second	5	2	1
799	subj_799	Treated	second	5	2	1
800	subj_800	Treated	second	6	15	0
801	subj_801	Treated	second	6	15	0
802	subj_802	Treated	second	6	15	0
803	subj_803	Treated	second	6	15	0
804	subj_804	Treated	second	6	15	0
805	subj_805	Treated	second	6	15	0
806	subj_806	Treated	second	6	15	0
807	subj_807	Treated	second	6	15	0
808	subj_808	Treated	second	6	15	0
809	subj_809	Treated	second	6	15	0
810	subj_810	Treated	second	6	15	0
811	subj_811	Treated	second	6	15	0
812	subj_812	Treated	second	6	15	0
813	subj_813	Treated	second	6	15	0
814	subj_814	Treated	second	6	15	0
815	subj_815	Treated	second	6	15	0
816	subj_816	Treated	second	6	15	0
817	subj_817	Treated	second	6	15	0
818	subj_818	Treated	second	6	15	0
819	subj_819	Treated	second	6	15	0
820	subj_820	Treated	second	6	15	0
821	subj_821	Treated	second	6	15	0
822	subj_822	Treated	second	6	15	0
823	subj_823	Treated	second	6	15	0
824	subj_824	Treated	second	6	15	0
825	subj_825	Treated	second	6	15	0
826	subj_826	Treated	second	6	15	0
827	subj_827	Treated	second	6	14	1
828	subj_828	Treated	second	6	14	1
829	subj_829	Treated	second	6	14	1
830	subj_830	Treated	second	6	14	1
831	subj_831	Treated	second	6	13	1
832	subj_832	Treated	second	6	13	1
833	subj_833	Treated	second	6	2	1
834	subj_834	Treated	second	6	2	1

## Sheet: Data_OpenField
serial	subject	trial	well	time	treatment	replica	petri	distance_covered
1	subject_Trial 1A1Heatwave28/02/20251	Trial 1	A1	1	Treated	first	1	87.9008
2	subject_Trial 1A1Heatwave28/02/20251	Trial 1	A1	2	Treated	first	1	103.79
3	subject_Trial 1A1Heatwave28/02/20251	Trial 1	A1	3	Treated	first	1	90.2002
4	subject_Trial 1A1Heatwave28/02/20251	Trial 1	A1	4	Treated	first	1	95.8542
5	subject_Trial 1A1Heatwave28/02/20251	Trial 1	A1	5	Treated	first	1	103.936
6	subject_Trial 1A1Heatwave28/02/20251	Trial 1	A1	6	Treated	first	1	106.885
7	subject_Trial 1A1Heatwave28/02/20251	Trial 1	A1	7	Treated	first	1	103.673
8	subject_Trial 1A1Heatwave28/02/20251	Trial 1	A1	8	Treated	first	1	113.072
9	subject_Trial 1A1Heatwave28/02/20251	Trial 1	A1	9	Treated	first	1	101.753
10	subject_Trial 1A1Heatwave28/02/20251	Trial 1	A1	10	Treated	first	1	78.1753
11	subject_Trial 1A1Heatwave28/02/20251	Trial 1	A1	11	Treated	first	1	96.1399
12	subject_Trial 1A1Heatwave28/02/20251	Trial 1	A1	12	Treated	first	1	74.9575
13	subject_Trial 1A1Heatwave28/02/20251	Trial 1	A1	13	Treated	first	1	125.639
14	subject_Trial 1A1Heatwave28/02/20251	Trial 1	A1	14	Treated	first	1	111.089
15	subject_Trial 1A1Heatwave28/02/20251	Trial 1	A1	15	Treated	first	1	104.218
16	subject_Trial 1A1Heatwave28/02/20251	Trial 1	A1	16	Treated	first	1	95.9189
17	subject_Trial 1A1Heatwave28/02/20251	Trial 1	A1	17	Treated	first	1	83.5678
18	subject_Trial 1A1Heatwave28/02/20251	Trial 1	A1	18	Treated	first	1	82.3503
19	subject_Trial 1A1Heatwave28/02/20251	Trial 1	A1	19	Treated	first	1	127.293
20	subject_Trial 1A1Heatwave28/02/20251	Trial 1	A1	20	Treated	first	1	109.35
21	subject_Trial 1A1Heatwave28/02/20251	Trial 1	A1	21	Treated	first	1	58.1712
22	subject_Trial 1A1Heatwave28/02/20251	Trial 1	A1	22	Treated	first	1	80.9771
23	subject_Trial 1A1Heatwave28/02/20251	Trial 1	A1	23	Treated	first	1	102.577
24	subject_Trial 1A1Heatwave28/02/20251	Trial 1	A1	24	Treated	first	1	100.086
25	subject_Trial 1A1Heatwave28/02/20251	Trial 1	A1	25	Treated	first	1	111.012
26	subject_Trial 1A1Heatwave28/02/20251	Trial 1	A1	26	Treated	first	1	130.188
27	subject_Trial 1A1Heatwave28/02/20251	Trial 1	A1	27	Treated	first	1	146.83
28	subject_Trial 1A1Heatwave28/02/20251	Trial 1	A1	28	Treated	first	1	84.7194
29	subject_Trial 1A1Heatwave28/02/20251	Trial 1	A1	29	Treated	first	1	64.9144
30	subject_Trial 1A1Heatwave28/02/20251	Trial 1	A1	30	Treated	first	1	72.4754
31	subject_Trial 1A1Heatwave28/02/20251	Trial 1	A1	31	Treated	first	1	98.2023
32	subject_Trial 1A1Heatwave28/02/20251	Trial 1	A1	32	Treated	first	1	137.73
33	subject_Trial 1A1Heatwave28/02/20251	Trial 1	A1	33	Treated	first	1	67.9064
34	subject_Trial 1A1Heatwave28/02/20251	Trial 1	A1	34	Treated	first	1	41.159
35	subject_Trial 1A1Heatwave28/02/20251	Trial 1	A1	35	Treated	first	1	65.8009
36	subject_Trial 1A1Heatwave28/02/20251	Trial 1	A1	36	Treated	first	1	85.7586
37	subject_Trial 1A1Heatwave28/02/20251	Trial 1	A1	37	Treated	first	1	108.831
38	subject_Trial 1A1Heatwave28/02/20251	Trial 1	A1	38	Treated	first	1	148.825
39	subject_Trial 1A1Heatwave28/02/20251	Trial 1	A1	39	Treated	first	1	100.183
40	subject_Trial 1A1Heatwave28/02/20251	Trial 1	A1	40	Treated	first	1	103.003
41	subject_Trial 1A1Heatwave28/02/20251	Trial 1	A1	41	Treated	first	1	101.698
42	subject_Trial 1A1Heatwave28/02/20251	Trial 1	A1	42	Treated	first	1	46.3265
43	subject_Trial 1A1Heatwave28/02/20251	Trial 1	A1	43	Treated	first	1	42.924
44	subject_Trial 1A1Heatwave28/02/20251	Trial 1	A1	44	Treated	first	1	20.2103
45	subject_Trial 1A1Heatwave28/02/20251	Trial 1	A1	45	Treated	first	1	29.1087
46	subject_Trial 1A1Heatwave28/02/20251	Trial 1	A1	46	Treated	first	1	62.0159
47	subject_Trial 1A1Heatwave28/02/20251	Trial 1	A1	47	Treated	first	1	29.43
48	subject_Trial 1A1Heatwave28/02/20251	Trial 1	A1	48	Treated	first	1	65.2134
49	subject_Trial 1A1Heatwave28/02/20251	Trial 1	A1	49	Treated	first	1	71.7367
50	subject_Trial 1A1Heatwave28/02/20251	Trial 1	A1	50	Treated	first	1	28.5999
51	subject_Trial 1A1Heatwave28/02/20251	Trial 1	A1	51	Treated	first	1	13.512
52	subject_Trial 1A1Heatwave28/02/20251	Trial 1	A1	52	Treated	first	1	31.2866
53	subject_Trial 1A1Heatwave28/02/20251	Trial 1	A1	53	Treated	first	1	54.3202
54	subject_Trial 1A1Heatwave28/02/20251	Trial 1	A1	54	Treated	first	1	48.1996
55	subject_Trial 1A1Heatwave28/02/20251	Trial 1	A1	55	Treated	first	1	95.4393
56	subject_Trial 1A1Heatwave28/02/20251	Trial 1	A1	56	Treated	first	1	168.535
57	subject_Trial 1A1Heatwave28/02/20251	Trial 1	A1	57	Treated	first	1	48.756
58	subject_Trial 1A1Heatwave28/02/20251	Trial 1	A1	58	Treated	first	1	86.3257
59	subject_Trial 1A1Heatwave28/02/20251	Trial 1	A1	59	Treated	first	1	54.7664
60	subject_Trial 1A1Heatwave28/02/20251	Trial 1	A1	60	Treated	first	1	74.784
61	subject_Trial 1A2Heatwave28/02/20252	Trial 1	A2	1	Treated	first	2	212.478
62	subject_Trial 1A2Heatwave28/02/20252	Trial 1	A2	2	Treated	first	2	182.726
63	subject_Trial 1A2Heatwave28/02/20252	Trial 1	A2	3	Treated	first	2	180.856
64	subject_Trial 1A2Heatwave28/02/20252	Trial 1	A2	4	Treated	first	2	192.883
65	subject_Trial 1A2Heatwave28/02/20252	Trial 1	A2	5	Treated	first	2	205.107
66	subject_Trial 1A2Heatwave28/02/20252	Trial 1	A2	6	Treated	first	2	172.089
67	subject_Trial 1A2Heatwave28/02/20252	Trial 1	A2	7	Treated	first	2	197.123
68	subject_Trial 1A2Heatwave28/02/20252	Trial 1	A2	8	Treated	first	2	184.465
69	subject_Trial 1A2Heatwave28/02/20252	Trial 1	A2	9	Treated	first	2	203.105
70	subject_Trial 1A2Heatwave28/02/20252	Trial 1	A2	10	Treated	first	2	186.485
71	subject_Trial 1A2Heatwave28/02/20252	Trial 1	A2	11	Treated	first	2	182.2
72	subject_Trial 1A2Heatwave28/02/20252	Trial 1	A2	12	Treated	first	2	176.604
73	subject_Trial 1A2Heatwave28/02/20252	Trial 1	A2	13	Treated	first	2	178.617
74	subject_Trial 1A2Heatwave28/02/20252	Trial 1	A2	14	Treated	first	2	159.686
75	subject_Trial 1A2Heatwave28/02/20252	Trial 1	A2	15	Treated	first	2	160.6
76	subject_Trial 1A2Heatwave28/02/20252	Trial 1	A2	16	Treated	first	2	158.869
77	subject_Trial 1A2Heatwave28/02/20252	Trial 1	A2	17	Treated	first	2	161.098
78	subject_Trial 1A2Heatwave28/02/20252	Trial 1	A2	18	Treated	first	2	104.245
79	subject_Trial 1A2Heatwave28/02/20252	Trial 1	A2	19	Treated	first	2	146.519
80	subject_Trial 1A2Heatwave28/02/20252	Trial 1	A2	20	Treated	first	2	161.006
81	subject_Trial 1A2Heatwave28/02/20252	Trial 1	A2	21	Treated	first	2	175.194
82	subject_Trial 1A2Heatwave28/02/20252	Trial 1	A2	22	Treated	first	2	179.948
83	subject_Trial 1A2Heatwave28/02/20252	Trial 1	A2	23	Treated	first	2	154.896
84	subject_Trial 1A2Heatwave28/02/20252	Trial 1	A2	24	Treated	first	2	182.542
85	subject_Trial 1A2Heatwave28/02/20252	Trial 1	A2	25	Treated	first	2	208.68
86	subject_Trial 1A2Heatwave28/02/20252	Trial 1	A2	26	Treated	first	2	208.969
87	subject_Trial 1A2Heatwave28/02/20252	Trial 1	A2	27	Treated	first	2	174.88
88	subject_Trial 1A2Heatwave28/02/20252	Trial 1	A2	28	Treated	first	2	212.278
89	subject_Trial 1A2Heatwave28/02/20252	Trial 1	A2	29	Treated	first	2	173.079
90	subject_Trial 1A2Heatwave28/02/20252	Trial 1	A2	30	Treated	first	2	159.895
91	subject_Trial 1A2Heatwave28/02/20252	Trial 1	A2	31	Treated	first	2	135.992
92	subject_Trial 1A2Heatwave28/02/20252	Trial 1	A2	32	Treated	first	2	107.913
93	subject_Trial 1A2Heatwave28/02/20252	Trial 1	A2	33	Treated	first	2	98.6288
94	subject_Trial 1A2Heatwave28/02/20252	Trial 1	A2	34	Treated	first	2	80.8966
95	subject_Trial 1A2Heatwave28/02/20252	Trial 1	A2	35	Treated	first	2	162.486
96	subject_Trial 1A2Heatwave28/02/20252	Trial 1	A2	36	Treated	first	2	165.641
97	subject_Trial 1A2Heatwave28/02/20252	Trial 1	A2	37	Treated	first	2	138.389
98	subject_Trial 1A2Heatwave28/02/20252	Trial 1	A2	38	Treated	first	2	32.8019
99	subject_Trial 1A2Heatwave28/02/20252	Trial 1	A2	39	Treated	first	2	2.43709
100	subject_Trial 1A2Heatwave28/02/20252	Trial 1	A2	40	Treated	first	2	64.0612
101	subject_Trial 1A2Heatwave28/02/20252	Trial 1	A2	41	Treated	first	2	164.841
102	subject_Trial 1A2Heatwave28/02/20252	Trial 1	A2	42	Treated	first	2	168.343
103	subject_Trial 1A2Heatwave28/02/20252	Trial 1	A2	43	Treated	first	2	165.192
104	subject_Trial 1A2Heatwave28/02/20252	Trial 1	A2	44	Treated	first	2	150.084
105	subject_Trial 1A2Heatwave28/02/20252	Trial 1	A2	45	Treated	first	2	149.764
106	subject_Trial 1A2Heatwave28/02/20252	Trial 1	A2	46	Treated	first	2	199.541
107	subject_Trial 1A2Heatwave28/02/20252	Trial 1	A2	47	Treated	first	2	87.6175
108	subject_Trial 1A2Heatwave28/02/20252	Trial 1	A2	48	Treated	first	2	2.56728
109	subject_Trial 1A2Heatwave28/02/20252	Trial 1	A2	49	Treated	first	2	1.91402
110	subject_Trial 1A2Heatwave28/02/20252	Trial 1	A2	50	Treated	first	2	14.438
111	subject_Trial 1A2Heatwave28/02/20252	Trial 1	A2	51	Treated	first	2	130.744
112	subject_Trial 1A2Heatwave28/02/20252	Trial 1	A2	52	Treated	first	2	128.96
113	subject_Trial 1A2Heatwave28/02/20252	Trial 1	A2	53	Treated	first	2	133.115
114	subject_Trial 1A2Heatwave28/02/20252	Trial 1	A2	54	Treated	first	2	209.974
115	subject_Trial 1A2Heatwave28/02/20252	Trial 1	A2	55	Treated	first	2	227.017
116	subject_Trial 1A2Heatwave28/02/20252	Trial 1	A2	56	Treated	first	2	161.184
117	subject_Trial 1A2Heatwave28/02/20252	Trial 1	A2	57	Treated	first	2	38.8222
118	subject_Trial 1A2Heatwave28/02/20252	Trial 1	A2	58	Treated	first	2	3.69476
119	subject_Trial 1A2Heatwave28/02/20252	Trial 1	A2	59	Treated	first	2	128.11
120	subject_Trial 1A2Heatwave28/02/20252	Trial 1	A2	60	Treated	first	2	48.3805
121	subject_Trial 1A3Heatwave28/02/20254	Trial 1	A3	1	Treated	first	4	147.899
122	subject_Trial 1A3Heatwave28/02/20254	Trial 1	A3	2	Treated	first	4	202.966
123	subject_Trial 1A3Heatwave28/02/20254	Trial 1	A3	3	Treated	first	4	167.279
124	subject_Trial 1A3Heatwave28/02/20254	Trial 1	A3	4	Treated	first	4	218.912
125	subject_Trial 1A3Heatwave28/02/20254	Trial 1	A3	5	Treated	first	4	174.122
126	subject_Trial 1A3Heatwave28/02/20254	Trial 1	A3	6	Treated	first	4	193.079
127	subject_Trial 1A3Heatwave28/02/20254	Trial 1	A3	7	Treated	first	4	206.069
128	subject_Trial 1A3Heatwave28/02/20254	Trial 1	A3	8	Treated	first	4	160.677
129	subject_Trial 1A3Heatwave28/02/20254	Trial 1	A3	9	Treated	first	4	161.767
130	subject_Trial 1A3Heatwave28/02/20254	Trial 1	A3	10	Treated	first	4	117.428
131	subject_Trial 1A3Heatwave28/02/20254	Trial 1	A3	11	Treated	first	4	125.896
132	subject_Trial 1A3Heatwave28/02/20254	Trial 1	A3	12	Treated	first	4	140.868
133	subject_Trial 1A3Heatwave28/02/20254	Trial 1	A3	13	Treated	first	4	172.175
134	subject_Trial 1A3Heatwave28/02/20254	Trial 1	A3	14	Treated	first	4	170.748
135	subject_Trial 1A3Heatwave28/02/20254	Trial 1	A3	15	Treated	first	4	133.598
136	subject_Trial 1A3Heatwave28/02/20254	Trial 1	A3	16	Treated	first	4	91.0848
137	subject_Trial 1A3Heatwave28/02/20254	Trial 1	A3	17	Treated	first	4	99.2729
138	subject_Trial 1A3Heatwave28/02/20254	Trial 1	A3	18	Treated	first	4	95.1211
139	subject_Trial 1A3Heatwave28/02/20254	Trial 1	A3	19	Treated	first	4	77.0411
140	subject_Trial 1A3Heatwave28/02/20254	Trial 1	A3	20	Treated	first	4	111.198
141	subject_Trial 1A3Heatwave28/02/20254	Trial 1	A3	21	Treated	first	4	135.718
142	subject_Trial 1A3Heatwave28/02/20254	Trial 1	A3	22	Treated	first	4	160.69
143	subject_Trial 1A3Heatwave28/02/20254	Trial 1	A3	23	Treated	first	4	137.936
144	subject_Trial 1A3Heatwave28/02/20254	Trial 1	A3	24	Treated	first	4	107.037
145	subject_Trial 1A3Heatwave28/02/20254	Trial 1	A3	25	Treated	first	4	121.598
146	subject_Trial 1A3Heatwave28/02/20254	Trial 1	A3	26	Treated	first	4	53.3817
147	subject_Trial 1A3Heatwave28/02/20254	Trial 1	A3	27	Treated	first	4	63.3098
148	subject_Trial 1A3Heatwave28/02/20254	Trial 1	A3	28	Treated	first	4	34.874
149	subject_Trial 1A3Heatwave28/02/20254	Trial 1	A3	29	Treated	first	4	51.2011
150	subject_Trial 1A3Heatwave28/02/20254	Trial 1	A3	30	Treated	first	4	32.0018
151	subject_Trial 1A3Heatwave28/02/20254	Trial 1	A3	31	Treated	first	4	38.2242
152	subject_Trial 1A3Heatwave28/02/20254	Trial 1	A3	32	Treated	first	4	61.3178
153	subject_Trial 1A3Heatwave28/02/20254	Trial 1	A3	33	Treated	first	4	67.446
154	subject_Trial 1A3Heatwave28/02/20254	Trial 1	A3	34	Treated	first	4	88.7115
155	subject_Trial 1A3Heatwave28/02/20254	Trial 1	A3	35	Treated	first	4	80.5009
156	subject_Trial 1A3Heatwave28/02/20254	Trial 1	A3	36	Treated	first	4	63.3496
157	subject_Trial 1A3Heatwave28/02/20254	Trial 1	A3	37	Treated	first	4	79.9128
158	subject_Trial 1A3Heatwave28/02/20254	Trial 1	A3	38	Treated	first	4	76.7924
159	subject_Trial 1A3Heatwave28/02/20254	Trial 1	A3	39	Treated	first	4	102.991
160	subject_Trial 1A3Heatwave28/02/20254	Trial 1	A3	40	Treated	first	4	73.9044
161	subject_Trial 1A3Heatwave28/02/20254	Trial 1	A3	41	Treated	first	4	78.011
162	subject_Trial 1A3Heatwave28/02/20254	Trial 1	A3	42	Treated	first	4	82.7283
163	subject_Trial 1A3Heatwave28/02/20254	Trial 1	A3	43	Treated	first	4	61.4602
164	subject_Trial 1A3Heatwave28/02/20254	Trial 1	A3	44	Treated	first	4	70.4069
165	subject_Trial 1A3Heatwave28/02/20254	Trial 1	A3	45	Treated	first	4	67.7844
166	subject_Trial 1A3Heatwave28/02/20254	Trial 1	A3	46	Treated	first	4	43.2019
167	subject_Trial 1A3Heatwave28/02/20254	Trial 1	A3	47	Treated	first	4	70.9804
168	subject_Trial 1A3Heatwave28/02/20254	Trial 1	A3	48	Treated	first	4	41.9925
169	subject_Trial 1A3Heatwave28/02/20254	Trial 1	A3	49	Treated	first	4	103.576
170	subject_Trial 1A3Heatwave28/02/20254	Trial 1	A3	50	Treated	first	4	32.6174
171	subject_Trial 1A3Heatwave28/02/20254	Trial 1	A3	51	Treated	first	4	50.35
172	subject_Trial 1A3Heatwave28/02/20254	Trial 1	A3	52	Treated	first	4	56.4186
173	subject_Trial 1A3Heatwave28/02/20254	Trial 1	A3	53	Treated	first	4	70.7694
174	subject_Trial 1A3Heatwave28/02/20254	Trial 1	A3	54	Treated	first	4	64.79
175	subject_Trial 1A3Heatwave28/02/20254	Trial 1	A3	55	Treated	first	4	43.3128
176	subject_Trial 1A3Heatwave28/02/20254	Trial 1	A3	56	Treated	first	4	64.1461
177	subject_Trial 1A3Heatwave28/02/20254	Trial 1	A3	57	Treated	first	4	26.3876
178	subject_Trial 1A3Heatwave28/02/20254	Trial 1	A3	58	Treated	first	4	51.707
179	subject_Trial 1A3Heatwave28/02/20254	Trial 1	A3	59	Treated	first	4	61.3404
180	subject_Trial 1A3Heatwave28/02/20254	Trial 1	A3	60	Treated	first	4	53.5185
241	subject_Trial 1A5Control28/02/20255	Trial 1	A5	1	Control	first	5	124.131
242	subject_Trial 1A5Control28/02/20255	Trial 1	A5	2	Control	first	5	110.945
243	subject_Trial 1A5Control28/02/20255	Trial 1	A5	3	Control	first	5	260.592
244	subject_Trial 1A5Control28/02/20255	Trial 1	A5	4	Control	first	5	167.163
245	subject_Trial 1A5Control28/02/20255	Trial 1	A5	5	Control	first	5	195.777
246	subject_Trial 1A5Control28/02/20255	Trial 1	A5	6	Control	first	5	183.767
247	subject_Trial 1A5Control28/02/20255	Trial 1	A5	7	Control	first	5	169.572
248	subject_Trial 1A5Control28/02/20255	Trial 1	A5	8	Control	first	5	162.338
249	subject_Trial 1A5Control28/02/20255	Trial 1	A5	9	Control	first	5	165.005
250	subject_Trial 1A5Control28/02/20255	Trial 1	A5	10	Control	first	5	144.072
251	subject_Trial 1A5Control28/02/20255	Trial 1	A5	11	Control	first	5	124.939
252	subject_Trial 1A5Control28/02/20255	Trial 1	A5	12	Control	first	5	149.492
253	subject_Trial 1A5Control28/02/20255	Trial 1	A5	13	Control	first	5	169.032
254	subject_Trial 1A5Control28/02/20255	Trial 1	A5	14	Control	first	5	164.148
255	subject_Trial 1A5Control28/02/20255	Trial 1	A5	15	Control	first	5	149.455
256	subject_Trial 1A5Control28/02/20255	Trial 1	A5	16	Control	first	5	141.262
257	subject_Trial 1A5Control28/02/20255	Trial 1	A5	17	Control	first	5	107.612
258	subject_Trial 1A5Control28/02/20255	Trial 1	A5	18	Control	first	5	139.804
259	subject_Trial 1A5Control28/02/20255	Trial 1	A5	19	Control	first	5	195.422
260	subject_Trial 1A5Control28/02/20255	Trial 1	A5	20	Control	first	5	153.174
261	subject_Trial 1A5Control28/02/20255	Trial 1	A5	21	Control	first	5	78.9112
262	subject_Trial 1A5Control28/02/20255	Trial 1	A5	22	Control	first	5	119.749
263	subject_Trial 1A5Control28/02/20255	Trial 1	A5	23	Control	first	5	117.896
264	subject_Trial 1A5Control28/02/20255	Trial 1	A5	24	Control	first	5	61.9248
265	subject_Trial 1A5Control28/02/20255	Trial 1	A5	25	Control	first	5	29.9397
266	subject_Trial 1A5Control28/02/20255	Trial 1	A5	26	Control	first	5	13.52
267	subject_Trial 1A5Control28/02/20255	Trial 1	A5	27	Control	first	5	49.3048
268	subject_Trial 1A5Control28/02/20255	Trial 1	A5	28	Control	first	5	23.3781
269	subject_Trial 1A5Control28/02/20255	Trial 1	A5	29	Control	first	5	48.5801
270	subject_Trial 1A5Control28/02/20255	Trial 1	A5	30	Control	first	5	19.2533
271	subject_Trial 1A5Control28/02/20255	Trial 1	A5	31	Control	first	5	34.3639
272	subject_Trial 1A5Control28/02/20255	Trial 1	A5	32	Control	first	5	28.8407
273	subject_Trial 1A5Control28/02/20255	Trial 1	A5	33	Control	first	5	19.3073
274	subject_Trial 1A5Control28/02/20255	Trial 1	A5	34	Control	first	5	47.9468
275	subject_Trial 1A5Control28/02/20255	Trial 1	A5	35	Control	first	5	51.8385
276	subject_Trial 1A5Control28/02/20255	Trial 1	A5	36	Control	first	5	37.4023
277	subject_Trial 1A5Control28/02/20255	Trial 1	A5	37	Control	first	5	15.5867
278	subject_Trial 1A5Control28/02/20255	Trial 1	A5	38	Control	first	5	55.4428
279	subject_Trial 1A5Control28/02/20255	Trial 1	A5	39	Control	first	5	115.118
280	subject_Trial 1A5Control28/02/20255	Trial 1	A5	40	Control	first	5	96.0571
281	subject_Trial 1A5Control28/02/20255	Trial 1	A5	41	Control	first	5	144.058
282	subject_Trial 1A5Control28/02/20255	Trial 1	A5	42	Control	first	5	69.0986
283	subject_Trial 1A5Control28/02/20255	Trial 1	A5	43	Control	first	5	25.9744
284	subject_Trial 1A5Control28/02/20255	Trial 1	A5	44	Control	first	5	45.483
285	subject_Trial 1A5Control28/02/20255	Trial 1	A5	45	Control	first	5	60.4202
286	subject_Trial 1A5Control28/02/20255	Trial 1	A5	46	Control	first	5	43.3372
287	subject_Trial 1A5Control28/02/20255	Trial 1	A5	47	Control	first	5	16.5913
288	subject_Trial 1A5Control28/02/20255	Trial 1	A5	48	Control	first	5	18.3198
289	subject_Trial 1A5Control28/02/20255	Trial 1	A5	49	Control	first	5	23.2203
290	subject_Trial 1A5Control28/02/20255	Trial 1	A5	50	Control	first	5	103.757
291	subject_Trial 1A5Control28/02/20255	Trial 1	A5	51	Control	first	5	62.8549
292	subject_Trial 1A5Control28/02/20255	Trial 1	A5	52	Control	first	5	72.278
293	subject_Trial 1A5Control28/02/20255	Trial 1	A5	53	Control	first	5	104.244
294	subject_Trial 1A5Control28/02/20255	Trial 1	A5	54	Control	first	5	98.9114
295	subject_Trial 1A5Control28/02/20255	Trial 1	A5	55	Control	first	5	66.6798
296	subject_Trial 1A5Control28/02/20255	Trial 1	A5	56	Control	first	5	55.605
297	subject_Trial 1A5Control28/02/20255	Trial 1	A5	57	Control	first	5	38.7798
298	subject_Trial 1A5Control28/02/20255	Trial 1	A5	58	Control	first	5	24.6921
299	subject_Trial 1A5Control28/02/20255	Trial 1	A5	59	Control	first	5	17.6639
300	subject_Trial 1A5Control28/02/20255	Trial 1	A5	60	Control	first	5	30.2442
301	subject_Trial 1A6Control28/02/20253	Trial 1	A6	1	Control	first	3	202.348
302	subject_Trial 1A6Control28/02/20253	Trial 1	A6	2	Control	first	3	159.928
303	subject_Trial 1A6Control28/02/20253	Trial 1	A6	3	Control	first	3	181.885
304	subject_Trial 1A6Control28/02/20253	Trial 1	A6	4	Control	first	3	154.207
305	subject_Trial 1A6Control28/02/20253	Trial 1	A6	5	Control	first	3	169.487
306	subject_Trial 1A6Control28/02/20253	Trial 1	A6	6	Control	first	3	159.993
307	subject_Trial 1A6Control28/02/20253	Trial 1	A6	7	Control	first	3	144.274
308	subject_Trial 1A6Control28/02/20253	Trial 1	A6	8	Control	first	3	173.258
309	subject_Trial 1A6Control28/02/20253	Trial 1	A6	9	Control	first	3	155.485
310	subject_Trial 1A6Control28/02/20253	Trial 1	A6	10	Control	first	3	180.17
311	subject_Trial 1A6Control28/02/20253	Trial 1	A6	11	Control	first	3	164.8
312	subject_Trial 1A6Control28/02/20253	Trial 1	A6	12	Control	first	3	138.49
313	subject_Trial 1A6Control28/02/20253	Trial 1	A6	13	Control	first	3	133.669
314	subject_Trial 1A6Control28/02/20253	Trial 1	A6	14	Control	first	3	150.641
315	subject_Trial 1A6Control28/02/20253	Trial 1	A6	15	Control	first	3	151.451
316	subject_Trial 1A6Control28/02/20253	Trial 1	A6	16	Control	first	3	129.535
317	subject_Trial 1A6Control28/02/20253	Trial 1	A6	17	Control	first	3	140.564
318	subject_Trial 1A6Control28/02/20253	Trial 1	A6	18	Control	first	3	104.248
319	subject_Trial 1A6Control28/02/20253	Trial 1	A6	19	Control	first	3	122.838
320	subject_Trial 1A6Control28/02/20253	Trial 1	A6	20	Control	first	3	123.257
321	subject_Trial 1A6Control28/02/20253	Trial 1	A6	21	Control	first	3	122.698
322	subject_Trial 1A6Control28/02/20253	Trial 1	A6	22	Control	first	3	119.823
323	subject_Trial 1A6Control28/02/20253	Trial 1	A6	23	Control	first	3	122.383
324	subject_Trial 1A6Control28/02/20253	Trial 1	A6	24	Control	first	3	121.787
325	subject_Trial 1A6Control28/02/20253	Trial 1	A6	25	Control	first	3	165.386
326	subject_Trial 1A6Control28/02/20253	Trial 1	A6	26	Control	first	3	112.89
327	subject_Trial 1A6Control28/02/20253	Trial 1	A6	27	Control	first	3	123.391
328	subject_Trial 1A6Control28/02/20253	Trial 1	A6	28	Control	first	3	169.734
329	subject_Trial 1A6Control28/02/20253	Trial 1	A6	29	Control	first	3	142.273
330	subject_Trial 1A6Control28/02/20253	Trial 1	A6	30	Control	first	3	131.394
331	subject_Trial 1A6Control28/02/20253	Trial 1	A6	31	Control	first	3	143.738
332	subject_Trial 1A6Control28/02/20253	Trial 1	A6	32	Control	first	3	153.053
333	subject_Trial 1A6Control28/02/20253	Trial 1	A6	33	Control	first	3	147.121
334	subject_Trial 1A6Control28/02/20253	Trial 1	A6	34	Control	first	3	163.339
335	subject_Trial 1A6Control28/02/20253	Trial 1	A6	35	Control	first	3	134.604
336	subject_Trial 1A6Control28/02/20253	Trial 1	A6	36	Control	first	3	141.878
337	subject_Trial 1A6Control28/02/20253	Trial 1	A6	37	Control	first	3	106.875
338	subject_Trial 1A6Control28/02/20253	Trial 1	A6	38	Control	first	3	112.387
339	subject_Trial 1A6Control28/02/20253	Trial 1	A6	39	Control	first	3	153.142
340	subject_Trial 1A6Control28/02/20253	Trial 1	A6	40	Control	first	3	93.7394
341	subject_Trial 1A6Control28/02/20253	Trial 1	A6	41	Control	first	3	89.5574
342	subject_Trial 1A6Control28/02/20253	Trial 1	A6	42	Control	first	3	96.3112
343	subject_Trial 1A6Control28/02/20253	Trial 1	A6	43	Control	first	3	95.7601
344	subject_Trial 1A6Control28/02/20253	Trial 1	A6	44	Control	first	3	89.1375
345	subject_Trial 1A6Control28/02/20253	Trial 1	A6	45	Control	first	3	123.785
346	subject_Trial 1A6Control28/02/20253	Trial 1	A6	46	Control	first	3	141.862
347	subject_Trial 1A6Control28/02/20253	Trial 1	A6	47	Control	first	3	38.9233
348	subject_Trial 1A6Control28/02/20253	Trial 1	A6	48	Control	first	3	76.1751
349	subject_Trial 1A6Control28/02/20253	Trial 1	A6	49	Control	first	3	50.2027
350	subject_Trial 1A6Control28/02/20253	Trial 1	A6	50	Control	first	3	89.7803
351	subject_Trial 1A6Control28/02/20253	Trial 1	A6	51	Control	first	3	111.283
352	subject_Trial 1A6Control28/02/20253	Trial 1	A6	52	Control	first	3	150.611
353	subject_Trial 1A6Control28/02/20253	Trial 1	A6	53	Control	first	3	130.549
354	subject_Trial 1A6Control28/02/20253	Trial 1	A6	54	Control	first	3	92.0328
355	subject_Trial 1A6Control28/02/20253	Trial 1	A6	55	Control	first	3	61.4935
356	subject_Trial 1A6Control28/02/20253	Trial 1	A6	56	Control	first	3	69.3435
357	subject_Trial 1A6Control28/02/20253	Trial 1	A6	57	Control	first	3	25.5698
358	subject_Trial 1A6Control28/02/20253	Trial 1	A6	58	Control	first	3	70.951
359	subject_Trial 1A6Control28/02/20253	Trial 1	A6	59	Control	first	3	110.787
360	subject_Trial 1A6Control28/02/20253	Trial 1	A6	60	Control	first	3	119.755
421	subject_Trial 1B2Control28/02/20254	Trial 1	B2	1	Control	first	4	42.4695
422	subject_Trial 1B2Control28/02/20254	Trial 1	B2	2	Control	first	4	0.842956
423	subject_Trial 1B2Control28/02/20254	Trial 1	B2	3	Control	first	4	20.2263
424	subject_Trial 1B2Control28/02/20254	Trial 1	B2	4	Control	first	4	8.94331
425	subject_Trial 1B2Control28/02/20254	Trial 1	B2	5	Control	first	4	11.459
426	subject_Trial 1B2Control28/02/20254	Trial 1	B2	6	Control	first	4	2.80488
427	subject_Trial 1B2Control28/02/20254	Trial 1	B2	7	Control	first	4	1.29565
428	subject_Trial 1B2Control28/02/20254	Trial 1	B2	8	Control	first	4	6.92591
429	subject_Trial 1B2Control28/02/20254	Trial 1	B2	9	Control	first	4	1.05889
430	subject_Trial 1B2Control28/02/20254	Trial 1	B2	10	Control	first	4	23.7109
431	subject_Trial 1B2Control28/02/20254	Trial 1	B2	11	Control	first	4	25.1888
432	subject_Trial 1B2Control28/02/20254	Trial 1	B2	12	Control	first	4	7.15915
433	subject_Trial 1B2Control28/02/20254	Trial 1	B2	13	Control	first	4	1.79766
434	subject_Trial 1B2Control28/02/20254	Trial 1	B2	14	Control	first	4	17.3486
435	subject_Trial 1B2Control28/02/20254	Trial 1	B2	15	Control	first	4	4.68428
436	subject_Trial 1B2Control28/02/20254	Trial 1	B2	16	Control	first	4	5.97252
437	subject_Trial 1B2Control28/02/20254	Trial 1	B2	17	Control	first	4	5.70838
438	subject_Trial 1B2Control28/02/20254	Trial 1	B2	18	Control	first	4	6.22505
439	subject_Trial 1B2Control28/02/20254	Trial 1	B2	19	Control	first	4	19.7882
440	subject_Trial 1B2Control28/02/20254	Trial 1	B2	20	Control	first	4	20.3894
441	subject_Trial 1B2Control28/02/20254	Trial 1	B2	21	Control	first	4	34.6625
442	subject_Trial 1B2Control28/02/20254	Trial 1	B2	22	Control	first	4	3.51183
443	subject_Trial 1B2Control28/02/20254	Trial 1	B2	23	Control	first	4	4.19425
444	subject_Trial 1B2Control28/02/20254	Trial 1	B2	24	Control	first	4	13.0354
445	subject_Trial 1B2Control28/02/20254	Trial 1	B2	25	Control	first	4	1.13884
446	subject_Trial 1B2Control28/02/20254	Trial 1	B2	26	Control	first	4	18.123
447	subject_Trial 1B2Control28/02/20254	Trial 1	B2	27	Control	first	4	36.957
448	subject_Trial 1B2Control28/02/20254	Trial 1	B2	28	Control	first	4	16.2796
449	subject_Trial 1B2Control28/02/20254	Trial 1	B2	29	Control	first	4	25.4025
450	subject_Trial 1B2Control28/02/20254	Trial 1	B2	30	Control	first	4	14.3889
451	subject_Trial 1B2Control28/02/20254	Trial 1	B2	31	Control	first	4	11.6361
452	subject_Trial 1B2Control28/02/20254	Trial 1	B2	32	Control	first	4	17.3835
453	subject_Trial 1B2Control28/02/20254	Trial 1	B2	33	Control	first	4	19.9047
454	subject_Trial 1B2Control28/02/20254	Trial 1	B2	34	Control	first	4	10.1776
455	subject_Trial 1B2Control28/02/20254	Trial 1	B2	35	Control	first	4	2.78377
456	subject_Trial 1B2Control28/02/20254	Trial 1	B2	36	Control	first	4	36.9933
457	subject_Trial 1B2Control28/02/20254	Trial 1	B2	37	Control	first	4	6.76137
458	subject_Trial 1B2Control28/02/20254	Trial 1	B2	38	Control	first	4	34.597
459	subject_Trial 1B2Control28/02/20254	Trial 1	B2	39	Control	first	4	32.0799
460	subject_Trial 1B2Control28/02/20254	Trial 1	B2	40	Control	first	4	15.0485
461	subject_Trial 1B2Control28/02/20254	Trial 1	B2	41	Control	first	4	29.5358
462	subject_Trial 1B2Control28/02/20254	Trial 1	B2	42	Control	first	4	9.22451
463	subject_Trial 1B2Control28/02/20254	Trial 1	B2	43	Control	first	4	0.646783
464	subject_Trial 1B2Control28/02/20254	Trial 1	B2	44	Control	first	4	5.00195
465	subject_Trial 1B2Control28/02/20254	Trial 1	B2	45	Control	first	4	2.57214
466	subject_Trial 1B2Control28/02/20254	Trial 1	B2	46	Control	first	4	28.9222
467	subject_Trial 1B2Control28/02/20254	Trial 1	B2	47	Control	first	4	10.4097
468	subject_Trial 1B2Control28/02/20254	Trial 1	B2	48	Control	first	4	1.3068
469	subject_Trial 1B2Control28/02/20254	Trial 1	B2	49	Control	first	4	10.2207
470	subject_Trial 1B2Control28/02/20254	Trial 1	B2	50	Control	first	4	2.85588
471	subject_Trial 1B2Control28/02/20254	Trial 1	B2	51	Control	first	4	13.0106
472	subject_Trial 1B2Control28/02/20254	Trial 1	B2	52	Control	first	4	7.10556
473	subject_Trial 1B2Control28/02/20254	Trial 1	B2	53	Control	first	4	6.4284
474	subject_Trial 1B2Control28/02/20254	Trial 1	B2	54	Control	first	4	8.59582
475	subject_Trial 1B2Control28/02/20254	Trial 1	B2	55	Control	first	4	6.26713
476	subject_Trial 1B2Control28/02/20254	Trial 1	B2	56	Control	first	4	11.2521
477	subject_Trial 1B2Control28/02/20254	Trial 1	B2	57	Control	first	4	29.8602
478	subject_Trial 1B2Control28/02/20254	Trial 1	B2	58	Control	first	4	10.307
479	subject_Trial 1B2Control28/02/20254	Trial 1	B2	59	Control	first	4	7.88675
480	subject_Trial 1B2Control28/02/20254	Trial 1	B2	60	Control	first	4	1.6478
481	subject_Trial 1B3Control28/02/20255	Trial 1	B3	1	Control	first	5	56.5529
482	subject_Trial 1B3Control28/02/20255	Trial 1	B3	2	Control	first	5	9.74602
483	subject_Trial 1B3Control28/02/20255	Trial 1	B3	3	Control	first	5	0.424036
484	subject_Trial 1B3Control28/02/20255	Trial 1	B3	4	Control	first	5	0.20028
485	subject_Trial 1B3Control28/02/20255	Trial 1	B3	5	Control	first	5	25.1325
486	subject_Trial 1B3Control28/02/20255	Trial 1	B3	6	Control	first	5	81.8282
487	subject_Trial 1B3Control28/02/20255	Trial 1	B3	7	Control	first	5	56.9869
488	subject_Trial 1B3Control28/02/20255	Trial 1	B3	8	Control	first	5	69.8344
489	subject_Trial 1B3Control28/02/20255	Trial 1	B3	9	Control	first	5	45.915
490	subject_Trial 1B3Control28/02/20255	Trial 1	B3	10	Control	first	5	40.0173
491	subject_Trial 1B3Control28/02/20255	Trial 1	B3	11	Control	first	5	20.8548
492	subject_Trial 1B3Control28/02/20255	Trial 1	B3	12	Control	first	5	20.4957
493	subject_Trial 1B3Control28/02/20255	Trial 1	B3	13	Control	first	5	5.33307
494	subject_Trial 1B3Control28/02/20255	Trial 1	B3	14	Control	first	5	0
495	subject_Trial 1B3Control28/02/20255	Trial 1	B3	15	Control	first	5	7.29692
496	subject_Trial 1B3Control28/02/20255	Trial 1	B3	16	Control	first	5	22.8143
497	subject_Trial 1B3Control28/02/20255	Trial 1	B3	17	Control	first	5	25.2521
498	subject_Trial 1B3Control28/02/20255	Trial 1	B3	18	Control	first	5	14.8029
499	subject_Trial 1B3Control28/02/20255	Trial 1	B3	19	Control	first	5	0.427109
500	subject_Trial 1B3Control28/02/20255	Trial 1	B3	20	Control	first	5	33.9933
501	subject_Trial 1B3Control28/02/20255	Trial 1	B3	21	Control	first	5	0.845131
502	subject_Trial 1B3Control28/02/20255	Trial 1	B3	22	Control	first	5	0
503	subject_Trial 1B3Control28/02/20255	Trial 1	B3	23	Control	first	5	0.423235
504	subject_Trial 1B3Control28/02/20255	Trial 1	B3	24	Control	first	5	0
505	subject_Trial 1B3Control28/02/20255	Trial 1	B3	25	Control	first	5	0
506	subject_Trial 1B3Control28/02/20255	Trial 1	B3	26	Control	first	5	0
507	subject_Trial 1B3Control28/02/20255	Trial 1	B3	27	Control	first	5	0
508	subject_Trial 1B3Control28/02/20255	Trial 1	B3	28	Control	first	5	0
509	subject_Trial 1B3Control28/02/20255	Trial 1	B3	29	Control	first	5	0
510	subject_Trial 1B3Control28/02/20255	Trial 1	B3	30	Control	first	5	0
511	subject_Trial 1B3Control28/02/20255	Trial 1	B3	31	Control	first	5	3.9493
512	subject_Trial 1B3Control28/02/20255	Trial 1	B3	32	Control	first	5	0.405276
513	subject_Trial 1B3Control28/02/20255	Trial 1	B3	33	Control	first	5	1.14422
514	subject_Trial 1B3Control28/02/20255	Trial 1	B3	34	Control	first	5	0.815473
515	subject_Trial 1B3Control28/02/20255	Trial 1	B3	35	Control	first	5	1.68487
516	subject_Trial 1B3Control28/02/20255	Trial 1	B3	36	Control	first	5	0
517	subject_Trial 1B3Control28/02/20255	Trial 1	B3	37	Control	first	5	2.8449
518	subject_Trial 1B3Control28/02/20255	Trial 1	B3	38	Control	first	5	10.8276
519	subject_Trial 1B3Control28/02/20255	Trial 1	B3	39	Control	first	5	3.21205
520	subject_Trial 1B3Control28/02/20255	Trial 1	B3	40	Control	first	5	1.77398
521	subject_Trial 1B3Control28/02/20255	Trial 1	B3	41	Control	first	5	1.90242
522	subject_Trial 1B3Control28/02/20255	Trial 1	B3	42	Control	first	5	3.78535
523	subject_Trial 1B3Control28/02/20255	Trial 1	B3	43	Control	first	5	11.9641
524	subject_Trial 1B3Control28/02/20255	Trial 1	B3	44	Control	first	5	9.06606
525	subject_Trial 1B3Control28/02/20255	Trial 1	B3	45	Control	first	5	2.27814
526	subject_Trial 1B3Control28/02/20255	Trial 1	B3	46	Control	first	5	9.16094
527	subject_Trial 1B3Control28/02/20255	Trial 1	B3	47	Control	first	5	0.885201
528	subject_Trial 1B3Control28/02/20255	Trial 1	B3	48	Control	first	5	5.8892
529	subject_Trial 1B3Control28/02/20255	Trial 1	B3	49	Control	first	5	0
530	subject_Trial 1B3Control28/02/20255	Trial 1	B3	50	Control	first	5	2.52778
531	subject_Trial 1B3Control28/02/20255	Trial 1	B3	51	Control	first	5	1.72086
532	subject_Trial 1B3Control28/02/20255	Trial 1	B3	52	Control	first	5	1.1315
533	subject_Trial 1B3Control28/02/20255	Trial 1	B3	53	Control	first	5	0.612161
534	subject_Trial 1B3Control28/02/20255	Trial 1	B3	54	Control	first	5	0.461167
535	subject_Trial 1B3Control28/02/20255	Trial 1	B3	55	Control	first	5	0
536	subject_Trial 1B3Control28/02/20255	Trial 1	B3	56	Control	first	5	1.24193
537	subject_Trial 1B3Control28/02/20255	Trial 1	B3	57	Control	first	5	0
538	subject_Trial 1B3Control28/02/20255	Trial 1	B3	58	Control	first	5	0.558073
539	subject_Trial 1B3Control28/02/20255	Trial 1	B3	59	Control	first	5	0
540	subject_Trial 1B3Control28/02/20255	Trial 1	B3	60	Control	first	5	28.4503
541	subject_Trial 1B4Heatwave28/02/20253	Trial 1	B4	1	Treated	first	3	17.2725
542	subject_Trial 1B4Heatwave28/02/20253	Trial 1	B4	2	Treated	first	3	27.2783
543	subject_Trial 1B4Heatwave28/02/20253	Trial 1	B4	3	Treated	first	3	24.2163
544	subject_Trial 1B4Heatwave28/02/20253	Trial 1	B4	4	Treated	first	3	72.0008
545	subject_Trial 1B4Heatwave28/02/20253	Trial 1	B4	5	Treated	first	3	20.0019
546	subject_Trial 1B4Heatwave28/02/20253	Trial 1	B4	6	Treated	first	3	30.8024
547	subject_Trial 1B4Heatwave28/02/20253	Trial 1	B4	7	Treated	first	3	16.5709
548	subject_Trial 1B4Heatwave28/02/20253	Trial 1	B4	8	Treated	first	3	12.9965
549	subject_Trial 1B4Heatwave28/02/20253	Trial 1	B4	9	Treated	first	3	19.4684
550	subject_Trial 1B4Heatwave28/02/20253	Trial 1	B4	10	Treated	first	3	27.3864
551	subject_Trial 1B4Heatwave28/02/20253	Trial 1	B4	11	Treated	first	3	19.0514
552	subject_Trial 1B4Heatwave28/02/20253	Trial 1	B4	12	Treated	first	3	11.5668
553	subject_Trial 1B4Heatwave28/02/20253	Trial 1	B4	13	Treated	first	3	7.42643
554	subject_Trial 1B4Heatwave28/02/20253	Trial 1	B4	14	Treated	first	3	29.1861
555	subject_Trial 1B4Heatwave28/02/20253	Trial 1	B4	15	Treated	first	3	3.20828
556	subject_Trial 1B4Heatwave28/02/20253	Trial 1	B4	16	Treated	first	3	5.84561
557	subject_Trial 1B4Heatwave28/02/20253	Trial 1	B4	17	Treated	first	3	19.4845
558	subject_Trial 1B4Heatwave28/02/20253	Trial 1	B4	18	Treated	first	3	10.1073
559	subject_Trial 1B4Heatwave28/02/20253	Trial 1	B4	19	Treated	first	3	14.4237
560	subject_Trial 1B4Heatwave28/02/20253	Trial 1	B4	20	Treated	first	3	10.8881
561	subject_Trial 1B4Heatwave28/02/20253	Trial 1	B4	21	Treated	first	3	46.2016
562	subject_Trial 1B4Heatwave28/02/20253	Trial 1	B4	22	Treated	first	3	31.9488
563	subject_Trial 1B4Heatwave28/02/20253	Trial 1	B4	23	Treated	first	3	36.89
564	subject_Trial 1B4Heatwave28/02/20253	Trial 1	B4	24	Treated	first	3	34.6075
565	subject_Trial 1B4Heatwave28/02/20253	Trial 1	B4	25	Treated	first	3	29.287
566	subject_Trial 1B4Heatwave28/02/20253	Trial 1	B4	26	Treated	first	3	51.2099
567	subject_Trial 1B4Heatwave28/02/20253	Trial 1	B4	27	Treated	first	3	65.0406
568	subject_Trial 1B4Heatwave28/02/20253	Trial 1	B4	28	Treated	first	3	17.6393
569	subject_Trial 1B4Heatwave28/02/20253	Trial 1	B4	29	Treated	first	3	11.4569
570	subject_Trial 1B4Heatwave28/02/20253	Trial 1	B4	30	Treated	first	3	15.3362
571	subject_Trial 1B4Heatwave28/02/20253	Trial 1	B4	31	Treated	first	3	21.8251
572	subject_Trial 1B4Heatwave28/02/20253	Trial 1	B4	32	Treated	first	3	19.4641
573	subject_Trial 1B4Heatwave28/02/20253	Trial 1	B4	33	Treated	first	3	17.7566
574	subject_Trial 1B4Heatwave28/02/20253	Trial 1	B4	34	Treated	first	3	16.0055
575	subject_Trial 1B4Heatwave28/02/20253	Trial 1	B4	35	Treated	first	3	16.3083
576	subject_Trial 1B4Heatwave28/02/20253	Trial 1	B4	36	Treated	first	3	28.0265
577	subject_Trial 1B4Heatwave28/02/20253	Trial 1	B4	37	Treated	first	3	131.623
578	subject_Trial 1B4Heatwave28/02/20253	Trial 1	B4	38	Treated	first	3	104.875
579	subject_Trial 1B4Heatwave28/02/20253	Trial 1	B4	39	Treated	first	3	55.5887
580	subject_Trial 1B4Heatwave28/02/20253	Trial 1	B4	40	Treated	first	3	93.4563
581	subject_Trial 1B4Heatwave28/02/20253	Trial 1	B4	41	Treated	first	3	29.9473
582	subject_Trial 1B4Heatwave28/02/20253	Trial 1	B4	42	Treated	first	3	25.6068
583	subject_Trial 1B4Heatwave28/02/20253	Trial 1	B4	43	Treated	first	3	18.0544
584	subject_Trial 1B4Heatwave28/02/20253	Trial 1	B4	44	Treated	first	3	10.7046
585	subject_Trial 1B4Heatwave28/02/20253	Trial 1	B4	45	Treated	first	3	8.36415
586	subject_Trial 1B4Heatwave28/02/20253	Trial 1	B4	46	Treated	first	3	2.4576
587	subject_Trial 1B4Heatwave28/02/20253	Trial 1	B4	47	Treated	first	3	34.5049
588	subject_Trial 1B4Heatwave28/02/20253	Trial 1	B4	48	Treated	first	3	17.2246
589	subject_Trial 1B4Heatwave28/02/20253	Trial 1	B4	49	Treated	first	3	42.4685
590	subject_Trial 1B4Heatwave28/02/20253	Trial 1	B4	50	Treated	first	3	124.585
591	subject_Trial 1B4Heatwave28/02/20253	Trial 1	B4	51	Treated	first	3	36.3257
592	subject_Trial 1B4Heatwave28/02/20253	Trial 1	B4	52	Treated	first	3	44.8182
593	subject_Trial 1B4Heatwave28/02/20253	Trial 1	B4	53	Treated	first	3	51.0444
594	subject_Trial 1B4Heatwave28/02/20253	Trial 1	B4	54	Treated	first	3	38.7879
595	subject_Trial 1B4Heatwave28/02/20253	Trial 1	B4	55	Treated	first	3	33.5152
596	subject_Trial 1B4Heatwave28/02/20253	Trial 1	B4	56	Treated	first	3	27.3862
597	subject_Trial 1B4Heatwave28/02/20253	Trial 1	B4	57	Treated	first	3	81.8688
598	subject_Trial 1B4Heatwave28/02/20253	Trial 1	B4	58	Treated	first	3	48.4579
599	subject_Trial 1B4Heatwave28/02/20253	Trial 1	B4	59	Treated	first	3	5.17922
600	subject_Trial 1B4Heatwave28/02/20253	Trial 1	B4	60	Treated	first	3	10.0877
601	subject_Trial 1B5Heatwave28/02/20254	Trial 1	B5	1	Treated	first	4	127.924
602	subject_Trial 1B5Heatwave28/02/20254	Trial 1	B5	2	Treated	first	4	188.93
603	subject_Trial 1B5Heatwave28/02/20254	Trial 1	B5	3	Treated	first	4	219.477
604	subject_Trial 1B5Heatwave28/02/20254	Trial 1	B5	4	Treated	first	4	227.88
605	subject_Trial 1B5Heatwave28/02/20254	Trial 1	B5	5	Treated	first	4	212.634
606	subject_Trial 1B5Heatwave28/02/20254	Trial 1	B5	6	Treated	first	4	228.481
607	subject_Trial 1B5Heatwave28/02/20254	Trial 1	B5	7	Treated	first	4	186.873
608	subject_Trial 1B5Heatwave28/02/20254	Trial 1	B5	8	Treated	first	4	184.954
609	subject_Trial 1B5Heatwave28/02/20254	Trial 1	B5	9	Treated	first	4	187.238
610	subject_Trial 1B5Heatwave28/02/20254	Trial 1	B5	10	Treated	first	4	196.966
611	subject_Trial 1B5Heatwave28/02/20254	Trial 1	B5	11	Treated	first	4	188.043
612	subject_Trial 1B5Heatwave28/02/20254	Trial 1	B5	12	Treated	first	4	210.479
613	subject_Trial 1B5Heatwave28/02/20254	Trial 1	B5	13	Treated	first	4	136.024
614	subject_Trial 1B5Heatwave28/02/20254	Trial 1	B5	14	Treated	first	4	185.018
615	subject_Trial 1B5Heatwave28/02/20254	Trial 1	B5	15	Treated	first	4	201.872
616	subject_Trial 1B5Heatwave28/02/20254	Trial 1	B5	16	Treated	first	4	187.535
617	subject_Trial 1B5Heatwave28/02/20254	Trial 1	B5	17	Treated	first	4	162.317
618	subject_Trial 1B5Heatwave28/02/20254	Trial 1	B5	18	Treated	first	4	107.403
619	subject_Trial 1B5Heatwave28/02/20254	Trial 1	B5	19	Treated	first	4	203.75
620	subject_Trial 1B5Heatwave28/02/20254	Trial 1	B5	20	Treated	first	4	79.8099
621	subject_Trial 1B5Heatwave28/02/20254	Trial 1	B5	21	Treated	first	4	192.202
622	subject_Trial 1B5Heatwave28/02/20254	Trial 1	B5	22	Treated	first	4	178.014
623	subject_Trial 1B5Heatwave28/02/20254	Trial 1	B5	23	Treated	first	4	219.439
624	subject_Trial 1B5Heatwave28/02/20254	Trial 1	B5	24	Treated	first	4	159.71
625	subject_Trial 1B5Heatwave28/02/20254	Trial 1	B5	25	Treated	first	4	192.674
626	subject_Trial 1B5Heatwave28/02/20254	Trial 1	B5	26	Treated	first	4	132.268
627	subject_Trial 1B5Heatwave28/02/20254	Trial 1	B5	27	Treated	first	4	185.408
628	subject_Trial 1B5Heatwave28/02/20254	Trial 1	B5	28	Treated	first	4	215.818
629	subject_Trial 1B5Heatwave28/02/20254	Trial 1	B5	29	Treated	first	4	134.356
630	subject_Trial 1B5Heatwave28/02/20254	Trial 1	B5	30	Treated	first	4	7.02479
631	subject_Trial 1B5Heatwave28/02/20254	Trial 1	B5	31	Treated	first	4	19.2741
632	subject_Trial 1B5Heatwave28/02/20254	Trial 1	B5	32	Treated	first	4	129.74
633	subject_Trial 1B5Heatwave28/02/20254	Trial 1	B5	33	Treated	first	4	35.2966
634	subject_Trial 1B5Heatwave28/02/20254	Trial 1	B5	34	Treated	first	4	69.0576
635	subject_Trial 1B5Heatwave28/02/20254	Trial 1	B5	35	Treated	first	4	95.9022
636	subject_Trial 1B5Heatwave28/02/20254	Trial 1	B5	36	Treated	first	4	2.82219
637	subject_Trial 1B5Heatwave28/02/20254	Trial 1	B5	37	Treated	first	4	2.9418
638	subject_Trial 1B5Heatwave28/02/20254	Trial 1	B5	38	Treated	first	4	18.4574
639	subject_Trial 1B5Heatwave28/02/20254	Trial 1	B5	39	Treated	first	4	56.1464
640	subject_Trial 1B5Heatwave28/02/20254	Trial 1	B5	40	Treated	first	4	69.8919
641	subject_Trial 1B5Heatwave28/02/20254	Trial 1	B5	41	Treated	first	4	88.1973
642	subject_Trial 1B5Heatwave28/02/20254	Trial 1	B5	42	Treated	first	4	74.4356
643	subject_Trial 1B5Heatwave28/02/20254	Trial 1	B5	43	Treated	first	4	19.284
644	subject_Trial 1B5Heatwave28/02/20254	Trial 1	B5	44	Treated	first	4	72.4461
645	subject_Trial 1B5Heatwave28/02/20254	Trial 1	B5	45	Treated	first	4	179.812
646	subject_Trial 1B5Heatwave28/02/20254	Trial 1	B5	46	Treated	first	4	43.8351
647	subject_Trial 1B5Heatwave28/02/20254	Trial 1	B5	47	Treated	first	4	35.9218
648	subject_Trial 1B5Heatwave28/02/20254	Trial 1	B5	48	Treated	first	4	73.9023
649	subject_Trial 1B5Heatwave28/02/20254	Trial 1	B5	49	Treated	first	4	216.811
650	subject_Trial 1B5Heatwave28/02/20254	Trial 1	B5	50	Treated	first	4	228.026
651	subject_Trial 1B5Heatwave28/02/20254	Trial 1	B5	51	Treated	first	4	180.273
652	subject_Trial 1B5Heatwave28/02/20254	Trial 1	B5	52	Treated	first	4	250.795
653	subject_Trial 1B5Heatwave28/02/20254	Trial 1	B5	53	Treated	first	4	176.103
654	subject_Trial 1B5Heatwave28/02/20254	Trial 1	B5	54	Treated	first	4	190.463
655	subject_Trial 1B5Heatwave28/02/20254	Trial 1	B5	55	Treated	first	4	140.474
656	subject_Trial 1B5Heatwave28/02/20254	Trial 1	B5	56	Treated	first	4	76.4832
657	subject_Trial 1B5Heatwave28/02/20254	Trial 1	B5	57	Treated	first	4	4.3301
658	subject_Trial 1B5Heatwave28/02/20254	Trial 1	B5	58	Treated	first	4	46.0372
659	subject_Trial 1B5Heatwave28/02/20254	Trial 1	B5	59	Treated	first	4	111.381
660	subject_Trial 1B5Heatwave28/02/20254	Trial 1	B5	60	Treated	first	4	100.848
661	subject_Trial 1B6Heatwave28/02/20256	Trial 1	B6	1	Treated	first	6	189.923
662	subject_Trial 1B6Heatwave28/02/20256	Trial 1	B6	2	Treated	first	6	164.529
663	subject_Trial 1B6Heatwave28/02/20256	Trial 1	B6	3	Treated	first	6	187.506
664	subject_Trial 1B6Heatwave28/02/20256	Trial 1	B6	4	Treated	first	6	197.859
665	subject_Trial 1B6Heatwave28/02/20256	Trial 1	B6	5	Treated	first	6	162.437
666	subject_Trial 1B6Heatwave28/02/20256	Trial 1	B6	6	Treated	first	6	182.659
667	subject_Trial 1B6Heatwave28/02/20256	Trial 1	B6	7	Treated	first	6	153.699
668	subject_Trial 1B6Heatwave28/02/20256	Trial 1	B6	8	Treated	first	6	173.422
669	subject_Trial 1B6Heatwave28/02/20256	Trial 1	B6	9	Treated	first	6	165.051
670	subject_Trial 1B6Heatwave28/02/20256	Trial 1	B6	10	Treated	first	6	165.073
671	subject_Trial 1B6Heatwave28/02/20256	Trial 1	B6	11	Treated	first	6	150.893
672	subject_Trial 1B6Heatwave28/02/20256	Trial 1	B6	12	Treated	first	6	145.698
673	subject_Trial 1B6Heatwave28/02/20256	Trial 1	B6	13	Treated	first	6	204.786
674	subject_Trial 1B6Heatwave28/02/20256	Trial 1	B6	14	Treated	first	6	195.092
675	subject_Trial 1B6Heatwave28/02/20256	Trial 1	B6	15	Treated	first	6	121.968
676	subject_Trial 1B6Heatwave28/02/20256	Trial 1	B6	16	Treated	first	6	127.48
677	subject_Trial 1B6Heatwave28/02/20256	Trial 1	B6	17	Treated	first	6	100.229
678	subject_Trial 1B6Heatwave28/02/20256	Trial 1	B6	18	Treated	first	6	106.395
679	subject_Trial 1B6Heatwave28/02/20256	Trial 1	B6	19	Treated	first	6	21.6233
680	subject_Trial 1B6Heatwave28/02/20256	Trial 1	B6	20	Treated	first	6	32.8176
681	subject_Trial 1B6Heatwave28/02/20256	Trial 1	B6	21	Treated	first	6	57.2027
682	subject_Trial 1B6Heatwave28/02/20256	Trial 1	B6	22	Treated	first	6	42.6326
683	subject_Trial 1B6Heatwave28/02/20256	Trial 1	B6	23	Treated	first	6	33.2066
684	subject_Trial 1B6Heatwave28/02/20256	Trial 1	B6	24	Treated	first	6	42.7055
685	subject_Trial 1B6Heatwave28/02/20256	Trial 1	B6	25	Treated	first	6	10.9652
686	subject_Trial 1B6Heatwave28/02/20256	Trial 1	B6	26	Treated	first	6	24.8623
687	subject_Trial 1B6Heatwave28/02/20256	Trial 1	B6	27	Treated	first	6	33.1398
688	subject_Trial 1B6Heatwave28/02/20256	Trial 1	B6	28	Treated	first	6	20.0323
689	subject_Trial 1B6Heatwave28/02/20256	Trial 1	B6	29	Treated	first	6	23.1323
690	subject_Trial 1B6Heatwave28/02/20256	Trial 1	B6	30	Treated	first	6	13.2089
691	subject_Trial 1B6Heatwave28/02/20256	Trial 1	B6	31	Treated	first	6	64.7677
692	subject_Trial 1B6Heatwave28/02/20256	Trial 1	B6	32	Treated	first	6	66.7456
693	subject_Trial 1B6Heatwave28/02/20256	Trial 1	B6	33	Treated	first	6	96.2998
694	subject_Trial 1B6Heatwave28/02/20256	Trial 1	B6	34	Treated	first	6	94.1219
695	subject_Trial 1B6Heatwave28/02/20256	Trial 1	B6	35	Treated	first	6	97.4624
696	subject_Trial 1B6Heatwave28/02/20256	Trial 1	B6	36	Treated	first	6	148.168
697	subject_Trial 1B6Heatwave28/02/20256	Trial 1	B6	37	Treated	first	6	77.7354
698	subject_Trial 1B6Heatwave28/02/20256	Trial 1	B6	38	Treated	first	6	83.9563
699	subject_Trial 1B6Heatwave28/02/20256	Trial 1	B6	39	Treated	first	6	15.275
700	subject_Trial 1B6Heatwave28/02/20256	Trial 1	B6	40	Treated	first	6	15.428
701	subject_Trial 1B6Heatwave28/02/20256	Trial 1	B6	41	Treated	first	6	30.1061
702	subject_Trial 1B6Heatwave28/02/20256	Trial 1	B6	42	Treated	first	6	19.5796
703	subject_Trial 1B6Heatwave28/02/20256	Trial 1	B6	43	Treated	first	6	10.0294
704	subject_Trial 1B6Heatwave28/02/20256	Trial 1	B6	44	Treated	first	6	29.5129
705	subject_Trial 1B6Heatwave28/02/20256	Trial 1	B6	45	Treated	first	6	5.86405
706	subject_Trial 1B6Heatwave28/02/20256	Trial 1	B6	46	Treated	first	6	33.9187
707	subject_Trial 1B6Heatwave28/02/20256	Trial 1	B6	47	Treated	first	6	44.0259
708	subject_Trial 1B6Heatwave28/02/20256	Trial 1	B6	48	Treated	first	6	50.2253
709	subject_Trial 1B6Heatwave28/02/20256	Trial 1	B6	49	Treated	first	6	114.582
710	subject_Trial 1B6Heatwave28/02/20256	Trial 1	B6	50	Treated	first	6	56.2326
711	subject_Trial 1B6Heatwave28/02/20256	Trial 1	B6	51	Treated	first	6	78.1478
712	subject_Trial 1B6Heatwave28/02/20256	Trial 1	B6	52	Treated	first	6	128.105
713	subject_Trial 1B6Heatwave28/02/20256	Trial 1	B6	53	Treated	first	6	123.612
714	subject_Trial 1B6Heatwave28/02/20256	Trial 1	B6	54	Treated	first	6	97.434
715	subject_Trial 1B6Heatwave28/02/20256	Trial 1	B6	55	Treated	first	6	46.7409
716	subject_Trial 1B6Heatwave28/02/20256	Trial 1	B6	56	Treated	first	6	67.3508
717	subject_Trial 1B6Heatwave28/02/20256	Trial 1	B6	57	Treated	first	6	124.345
718	subject_Trial 1B6Heatwave28/02/20256	Trial 1	B6	58	Treated	first	6	98.6204
719	subject_Trial 1B6Heatwave28/02/20256	Trial 1	B6	59	Treated	first	6	19.2057
720	subject_Trial 1B6Heatwave28/02/20256	Trial 1	B6	60	Treated	first	6	32.6139
721	subject_Trial 1C1Heatwave28/02/20255	Trial 1	C1	1	Treated	first	5	72.7198
722	subject_Trial 1C1Heatwave28/02/20255	Trial 1	C1	2	Treated	first	5	87.4464
723	subject_Trial 1C1Heatwave28/02/20255	Trial 1	C1	3	Treated	first	5	132.416
724	subject_Trial 1C1Heatwave28/02/20255	Trial 1	C1	4	Treated	first	5	156.285
725	subject_Trial 1C1Heatwave28/02/20255	Trial 1	C1	5	Treated	first	5	149.77
726	subject_Trial 1C1Heatwave28/02/20255	Trial 1	C1	6	Treated	first	5	163.275
727	subject_Trial 1C1Heatwave28/02/20255	Trial 1	C1	7	Treated	first	5	162.953
728	subject_Trial 1C1Heatwave28/02/20255	Trial 1	C1	8	Treated	first	5	161.57
729	subject_Trial 1C1Heatwave28/02/20255	Trial 1	C1	9	Treated	first	5	172.371
730	subject_Trial 1C1Heatwave28/02/20255	Trial 1	C1	10	Treated	first	5	159.68
731	subject_Trial 1C1Heatwave28/02/20255	Trial 1	C1	11	Treated	first	5	138.132
732	subject_Trial 1C1Heatwave28/02/20255	Trial 1	C1	12	Treated	first	5	161.165
733	subject_Trial 1C1Heatwave28/02/20255	Trial 1	C1	13	Treated	first	5	136.769
734	subject_Trial 1C1Heatwave28/02/20255	Trial 1	C1	14	Treated	first	5	115.473
735	subject_Trial 1C1Heatwave28/02/20255	Trial 1	C1	15	Treated	first	5	157.359
736	subject_Trial 1C1Heatwave28/02/20255	Trial 1	C1	16	Treated	first	5	149.29
737	subject_Trial 1C1Heatwave28/02/20255	Trial 1	C1	17	Treated	first	5	137.404
738	subject_Trial 1C1Heatwave28/02/20255	Trial 1	C1	18	Treated	first	5	57.8508
739	subject_Trial 1C1Heatwave28/02/20255	Trial 1	C1	19	Treated	first	5	67.8222
740	subject_Trial 1C1Heatwave28/02/20255	Trial 1	C1	20	Treated	first	5	101.773
741	subject_Trial 1C1Heatwave28/02/20255	Trial 1	C1	21	Treated	first	5	83.9161
742	subject_Trial 1C1Heatwave28/02/20255	Trial 1	C1	22	Treated	first	5	97.6638
743	subject_Trial 1C1Heatwave28/02/20255	Trial 1	C1	23	Treated	first	5	108.186
744	subject_Trial 1C1Heatwave28/02/20255	Trial 1	C1	24	Treated	first	5	102.648
745	subject_Trial 1C1Heatwave28/02/20255	Trial 1	C1	25	Treated	first	5	122.051
746	subject_Trial 1C1Heatwave28/02/20255	Trial 1	C1	26	Treated	first	5	45.1137
747	subject_Trial 1C1Heatwave28/02/20255	Trial 1	C1	27	Treated	first	5	85.777
748	subject_Trial 1C1Heatwave28/02/20255	Trial 1	C1	28	Treated	first	5	77.5257
749	subject_Trial 1C1Heatwave28/02/20255	Trial 1	C1	29	Treated	first	5	31.4797
750	subject_Trial 1C1Heatwave28/02/20255	Trial 1	C1	30	Treated	first	5	18.3562
751	subject_Trial 1C1Heatwave28/02/20255	Trial 1	C1	31	Treated	first	5	9.72757
752	subject_Trial 1C1Heatwave28/02/20255	Trial 1	C1	32	Treated	first	5	28.9974
753	subject_Trial 1C1Heatwave28/02/20255	Trial 1	C1	33	Treated	first	5	55.3931
754	subject_Trial 1C1Heatwave28/02/20255	Trial 1	C1	34	Treated	first	5	91.9374
755	subject_Trial 1C1Heatwave28/02/20255	Trial 1	C1	35	Treated	first	5	103.828
756	subject_Trial 1C1Heatwave28/02/20255	Trial 1	C1	36	Treated	first	5	81.1996
757	subject_Trial 1C1Heatwave28/02/20255	Trial 1	C1	37	Treated	first	5	112.508
758	subject_Trial 1C1Heatwave28/02/20255	Trial 1	C1	38	Treated	first	5	91.0199
759	subject_Trial 1C1Heatwave28/02/20255	Trial 1	C1	39	Treated	first	5	79.4936
760	subject_Trial 1C1Heatwave28/02/20255	Trial 1	C1	40	Treated	first	5	105.062
761	subject_Trial 1C1Heatwave28/02/20255	Trial 1	C1	41	Treated	first	5	86.287
762	subject_Trial 1C1Heatwave28/02/20255	Trial 1	C1	42	Treated	first	5	57.7196
763	subject_Trial 1C1Heatwave28/02/20255	Trial 1	C1	43	Treated	first	5	95.0211
764	subject_Trial 1C1Heatwave28/02/20255	Trial 1	C1	44	Treated	first	5	50.431
765	subject_Trial 1C1Heatwave28/02/20255	Trial 1	C1	45	Treated	first	5	77.5011
766	subject_Trial 1C1Heatwave28/02/20255	Trial 1	C1	46	Treated	first	5	50.3333
767	subject_Trial 1C1Heatwave28/02/20255	Trial 1	C1	47	Treated	first	5	81.9106
768	subject_Trial 1C1Heatwave28/02/20255	Trial 1	C1	48	Treated	first	5	80.3496
769	subject_Trial 1C1Heatwave28/02/20255	Trial 1	C1	49	Treated	first	5	59.4871
770	subject_Trial 1C1Heatwave28/02/20255	Trial 1	C1	50	Treated	first	5	77.8257
771	subject_Trial 1C1Heatwave28/02/20255	Trial 1	C1	51	Treated	first	5	14.0415
772	subject_Trial 1C1Heatwave28/02/20255	Trial 1	C1	52	Treated	first	5	15.2295
773	subject_Trial 1C1Heatwave28/02/20255	Trial 1	C1	53	Treated	first	5	56.9326
774	subject_Trial 1C1Heatwave28/02/20255	Trial 1	C1	54	Treated	first	5	68.6905
775	subject_Trial 1C1Heatwave28/02/20255	Trial 1	C1	55	Treated	first	5	68.6393
776	subject_Trial 1C1Heatwave28/02/20255	Trial 1	C1	56	Treated	first	5	59.4579
777	subject_Trial 1C1Heatwave28/02/20255	Trial 1	C1	57	Treated	first	5	92.9477
778	subject_Trial 1C1Heatwave28/02/20255	Trial 1	C1	58	Treated	first	5	88.9611
779	subject_Trial 1C1Heatwave28/02/20255	Trial 1	C1	59	Treated	first	5	107.269
780	subject_Trial 1C1Heatwave28/02/20255	Trial 1	C1	60	Treated	first	5	134.432
781	subject_Trial 1C2Control28/02/20251	Trial 1	C2	1	Control	first	1	128.642
782	subject_Trial 1C2Control28/02/20251	Trial 1	C2	2	Control	first	1	160.412
783	subject_Trial 1C2Control28/02/20251	Trial 1	C2	3	Control	first	1	158.241
784	subject_Trial 1C2Control28/02/20251	Trial 1	C2	4	Control	first	1	157.187
785	subject_Trial 1C2Control28/02/20251	Trial 1	C2	5	Control	first	1	160.848
786	subject_Trial 1C2Control28/02/20251	Trial 1	C2	6	Control	first	1	148.982
787	subject_Trial 1C2Control28/02/20251	Trial 1	C2	7	Control	first	1	162.194
788	subject_Trial 1C2Control28/02/20251	Trial 1	C2	8	Control	first	1	181.712
789	subject_Trial 1C2Control28/02/20251	Trial 1	C2	9	Control	first	1	176.701
790	subject_Trial 1C2Control28/02/20251	Trial 1	C2	10	Control	first	1	145.266
791	subject_Trial 1C2Control28/02/20251	Trial 1	C2	11	Control	first	1	162.694
792	subject_Trial 1C2Control28/02/20251	Trial 1	C2	12	Control	first	1	166.773
793	subject_Trial 1C2Control28/02/20251	Trial 1	C2	13	Control	first	1	205.057
794	subject_Trial 1C2Control28/02/20251	Trial 1	C2	14	Control	first	1	154.432
795	subject_Trial 1C2Control28/02/20251	Trial 1	C2	15	Control	first	1	162.308
796	subject_Trial 1C2Control28/02/20251	Trial 1	C2	16	Control	first	1	157.453
797	subject_Trial 1C2Control28/02/20251	Trial 1	C2	17	Control	first	1	144.565
798	subject_Trial 1C2Control28/02/20251	Trial 1	C2	18	Control	first	1	153.418
799	subject_Trial 1C2Control28/02/20251	Trial 1	C2	19	Control	first	1	130.023
800	subject_Trial 1C2Control28/02/20251	Trial 1	C2	20	Control	first	1	138.693
801	subject_Trial 1C2Control28/02/20251	Trial 1	C2	21	Control	first	1	141.051
802	subject_Trial 1C2Control28/02/20251	Trial 1	C2	22	Control	first	1	156.229
803	subject_Trial 1C2Control28/02/20251	Trial 1	C2	23	Control	first	1	171.525
804	subject_Trial 1C2Control28/02/20251	Trial 1	C2	24	Control	first	1	161.579
805	subject_Trial 1C2Control28/02/20251	Trial 1	C2	25	Control	first	1	177.886
806	subject_Trial 1C2Control28/02/20251	Trial 1	C2	26	Control	first	1	168.827
807	subject_Trial 1C2Control28/02/20251	Trial 1	C2	27	Control	first	1	153.608
808	subject_Trial 1C2Control28/02/20251	Trial 1	C2	28	Control	first	1	150.813
809	subject_Trial 1C2Control28/02/20251	Trial 1	C2	29	Control	first	1	165.737
810	subject_Trial 1C2Control28/02/20251	Trial 1	C2	30	Control	first	1	145.385
811	subject_Trial 1C2Control28/02/20251	Trial 1	C2	31	Control	first	1	143.927
812	subject_Trial 1C2Control28/02/20251	Trial 1	C2	32	Control	first	1	182.114
813	subject_Trial 1C2Control28/02/20251	Trial 1	C2	33	Control	first	1	222.853
814	subject_Trial 1C2Control28/02/20251	Trial 1	C2	34	Control	first	1	194.685
815	subject_Trial 1C2Control28/02/20251	Trial 1	C2	35	Control	first	1	212.488
816	subject_Trial 1C2Control28/02/20251	Trial 1	C2	36	Control	first	1	179.745
817	subject_Trial 1C2Control28/02/20251	Trial 1	C2	37	Control	first	1	212.574
818	subject_Trial 1C2Control28/02/20251	Trial 1	C2	38	Control	first	1	192.943
819	subject_Trial 1C2Control28/02/20251	Trial 1	C2	39	Control	first	1	202.483
820	subject_Trial 1C2Control28/02/20251	Trial 1	C2	40	Control	first	1	202.495
821	subject_Trial 1C2Control28/02/20251	Trial 1	C2	41	Control	first	1	139.026
822	subject_Trial 1C2Control28/02/20251	Trial 1	C2	42	Control	first	1	161.284
823	subject_Trial 1C2Control28/02/20251	Trial 1	C2	43	Control	first	1	173.872
824	subject_Trial 1C2Control28/02/20251	Trial 1	C2	44	Control	first	1	181.638
825	subject_Trial 1C2Control28/02/20251	Trial 1	C2	45	Control	first	1	168.532
826	subject_Trial 1C2Control28/02/20251	Trial 1	C2	46	Control	first	1	157.469
827	subject_Trial 1C2Control28/02/20251	Trial 1	C2	47	Control	first	1	178.006
828	subject_Trial 1C2Control28/02/20251	Trial 1	C2	48	Control	first	1	186.418
829	subject_Trial 1C2Control28/02/20251	Trial 1	C2	49	Control	first	1	168.18
830	subject_Trial 1C2Control28/02/20251	Trial 1	C2	50	Control	first	1	194.488
831	subject_Trial 1C2Control28/02/20251	Trial 1	C2	51	Control	first	1	201.269
832	subject_Trial 1C2Control28/02/20251	Trial 1	C2	52	Control	first	1	142.322
833	subject_Trial 1C2Control28/02/20251	Trial 1	C2	53	Control	first	1	151.809
834	subject_Trial 1C2Control28/02/20251	Trial 1	C2	54	Control	first	1	127.081
835	subject_Trial 1C2Control28/02/20251	Trial 1	C2	55	Control	first	1	113.647
836	subject_Trial 1C2Control28/02/20251	Trial 1	C2	56	Control	first	1	116.764
837	subject_Trial 1C2Control28/02/20251	Trial 1	C2	57	Control	first	1	92.7846
838	subject_Trial 1C2Control28/02/20251	Trial 1	C2	58	Control	first	1	32.7167
839	subject_Trial 1C2Control28/02/20251	Trial 1	C2	59	Control	first	1	38.097
840	subject_Trial 1C2Control28/02/20251	Trial 1	C2	60	Control	first	1	72.552
841	subject_Trial 1C3Heatwave28/02/20251	Trial 1	C3	1	Treated	first	1	192.952
842	subject_Trial 1C3Heatwave28/02/20251	Trial 1	C3	2	Treated	first	1	167.279
843	subject_Trial 1C3Heatwave28/02/20251	Trial 1	C3	3	Treated	first	1	189.136
844	subject_Trial 1C3Heatwave28/02/20251	Trial 1	C3	4	Treated	first	1	184.624
845	subject_Trial 1C3Heatwave28/02/20251	Trial 1	C3	5	Treated	first	1	170.265
846	subject_Trial 1C3Heatwave28/02/20251	Trial 1	C3	6	Treated	first	1	165.103
847	subject_Trial 1C3Heatwave28/02/20251	Trial 1	C3	7	Treated	first	1	141.109
848	subject_Trial 1C3Heatwave28/02/20251	Trial 1	C3	8	Treated	first	1	158.242
849	subject_Trial 1C3Heatwave28/02/20251	Trial 1	C3	9	Treated	first	1	137.436
850	subject_Trial 1C3Heatwave28/02/20251	Trial 1	C3	10	Treated	first	1	94.8589
851	subject_Trial 1C3Heatwave28/02/20251	Trial 1	C3	11	Treated	first	1	169.921
852	subject_Trial 1C3Heatwave28/02/20251	Trial 1	C3	12	Treated	first	1	133.775
853	subject_Trial 1C3Heatwave28/02/20251	Trial 1	C3	13	Treated	first	1	208.133
854	subject_Trial 1C3Heatwave28/02/20251	Trial 1	C3	14	Treated	first	1	161.657
855	subject_Trial 1C3Heatwave28/02/20251	Trial 1	C3	15	Treated	first	1	112.551
856	subject_Trial 1C3Heatwave28/02/20251	Trial 1	C3	16	Treated	first	1	108.078
857	subject_Trial 1C3Heatwave28/02/20251	Trial 1	C3	17	Treated	first	1	173.338
858	subject_Trial 1C3Heatwave28/02/20251	Trial 1	C3	18	Treated	first	1	163.48
859	subject_Trial 1C3Heatwave28/02/20251	Trial 1	C3	19	Treated	first	1	101.162
860	subject_Trial 1C3Heatwave28/02/20251	Trial 1	C3	20	Treated	first	1	115.841
861	subject_Trial 1C3Heatwave28/02/20251	Trial 1	C3	21	Treated	first	1	199.516
862	subject_Trial 1C3Heatwave28/02/20251	Trial 1	C3	22	Treated	first	1	140.931
863	subject_Trial 1C3Heatwave28/02/20251	Trial 1	C3	23	Treated	first	1	144.002
864	subject_Trial 1C3Heatwave28/02/20251	Trial 1	C3	24	Treated	first	1	159.372
865	subject_Trial 1C3Heatwave28/02/20251	Trial 1	C3	25	Treated	first	1	138.34
866	subject_Trial 1C3Heatwave28/02/20251	Trial 1	C3	26	Treated	first	1	133.367
867	subject_Trial 1C3Heatwave28/02/20251	Trial 1	C3	27	Treated	first	1	128.233
868	subject_Trial 1C3Heatwave28/02/20251	Trial 1	C3	28	Treated	first	1	188.722
869	subject_Trial 1C3Heatwave28/02/20251	Trial 1	C3	29	Treated	first	1	145.543
870	subject_Trial 1C3Heatwave28/02/20251	Trial 1	C3	30	Treated	first	1	171.795
871	subject_Trial 1C3Heatwave28/02/20251	Trial 1	C3	31	Treated	first	1	186.584
872	subject_Trial 1C3Heatwave28/02/20251	Trial 1	C3	32	Treated	first	1	154.457
873	subject_Trial 1C3Heatwave28/02/20251	Trial 1	C3	33	Treated	first	1	83.4411
874	subject_Trial 1C3Heatwave28/02/20251	Trial 1	C3	34	Treated	first	1	99.969
875	subject_Trial 1C3Heatwave28/02/20251	Trial 1	C3	35	Treated	first	1	97.5636
876	subject_Trial 1C3Heatwave28/02/20251	Trial 1	C3	36	Treated	first	1	161.19
877	subject_Trial 1C3Heatwave28/02/20251	Trial 1	C3	37	Treated	first	1	149.703
878	subject_Trial 1C3Heatwave28/02/20251	Trial 1	C3	38	Treated	first	1	121.714
879	subject_Trial 1C3Heatwave28/02/20251	Trial 1	C3	39	Treated	first	1	99.9413
880	subject_Trial 1C3Heatwave28/02/20251	Trial 1	C3	40	Treated	first	1	38.3221
881	subject_Trial 1C3Heatwave28/02/20251	Trial 1	C3	41	Treated	first	1	21.0993
882	subject_Trial 1C3Heatwave28/02/20251	Trial 1	C3	42	Treated	first	1	71.2072
883	subject_Trial 1C3Heatwave28/02/20251	Trial 1	C3	43	Treated	first	1	90.4515
884	subject_Trial 1C3Heatwave28/02/20251	Trial 1	C3	44	Treated	first	1	97.2387
885	subject_Trial 1C3Heatwave28/02/20251	Trial 1	C3	45	Treated	first	1	96.9615
886	subject_Trial 1C3Heatwave28/02/20251	Trial 1	C3	46	Treated	first	1	91.302
887	subject_Trial 1C3Heatwave28/02/20251	Trial 1	C3	47	Treated	first	1	96.8799
888	subject_Trial 1C3Heatwave28/02/20251	Trial 1	C3	48	Treated	first	1	122.693
889	subject_Trial 1C3Heatwave28/02/20251	Trial 1	C3	49	Treated	first	1	190.54
890	subject_Trial 1C3Heatwave28/02/20251	Trial 1	C3	50	Treated	first	1	143.038
891	subject_Trial 1C3Heatwave28/02/20251	Trial 1	C3	51	Treated	first	1	92.8941
892	subject_Trial 1C3Heatwave28/02/20251	Trial 1	C3	52	Treated	first	1	73.4698
893	subject_Trial 1C3Heatwave28/02/20251	Trial 1	C3	53	Treated	first	1	185.463
894	subject_Trial 1C3Heatwave28/02/20251	Trial 1	C3	54	Treated	first	1	101.158
895	subject_Trial 1C3Heatwave28/02/20251	Trial 1	C3	55	Treated	first	1	133.166
896	subject_Trial 1C3Heatwave28/02/20251	Trial 1	C3	56	Treated	first	1	81.8243
897	subject_Trial 1C3Heatwave28/02/20251	Trial 1	C3	57	Treated	first	1	110.835
898	subject_Trial 1C3Heatwave28/02/20251	Trial 1	C3	58	Treated	first	1	93.8625
899	subject_Trial 1C3Heatwave28/02/20251	Trial 1	C3	59	Treated	first	1	54.4185
900	subject_Trial 1C3Heatwave28/02/20251	Trial 1	C3	60	Treated	first	1	73.897
901	subject_Trial 1C4Control28/02/20253	Trial 1	C4	1	Control	first	3	79.1143
902	subject_Trial 1C4Control28/02/20253	Trial 1	C4	2	Control	first	3	45.7208
903	subject_Trial 1C4Control28/02/20253	Trial 1	C4	3	Control	first	3	128.778
904	subject_Trial 1C4Control28/02/20253	Trial 1	C4	4	Control	first	3	141.517
905	subject_Trial 1C4Control28/02/20253	Trial 1	C4	5	Control	first	3	173.133
906	subject_Trial 1C4Control28/02/20253	Trial 1	C4	6	Control	first	3	139.53
907	subject_Trial 1C4Control28/02/20253	Trial 1	C4	7	Control	first	3	171.121
908	subject_Trial 1C4Control28/02/20253	Trial 1	C4	8	Control	first	3	174.915
909	subject_Trial 1C4Control28/02/20253	Trial 1	C4	9	Control	first	3	171.883
910	subject_Trial 1C4Control28/02/20253	Trial 1	C4	10	Control	first	3	104.605
911	subject_Trial 1C4Control28/02/20253	Trial 1	C4	11	Control	first	3	101.09
912	subject_Trial 1C4Control28/02/20253	Trial 1	C4	12	Control	first	3	154.526
913	subject_Trial 1C4Control28/02/20253	Trial 1	C4	13	Control	first	3	106.853
914	subject_Trial 1C4Control28/02/20253	Trial 1	C4	14	Control	first	3	157.944
915	subject_Trial 1C4Control28/02/20253	Trial 1	C4	15	Control	first	3	169.404
916	subject_Trial 1C4Control28/02/20253	Trial 1	C4	16	Control	first	3	120.349
917	subject_Trial 1C4Control28/02/20253	Trial 1	C4	17	Control	first	3	116.257
918	subject_Trial 1C4Control28/02/20253	Trial 1	C4	18	Control	first	3	109.283
919	subject_Trial 1C4Control28/02/20253	Trial 1	C4	19	Control	first	3	106.204
920	subject_Trial 1C4Control28/02/20253	Trial 1	C4	20	Control	first	3	155.362
921	subject_Trial 1C4Control28/02/20253	Trial 1	C4	21	Control	first	3	86.6026
922	subject_Trial 1C4Control28/02/20253	Trial 1	C4	22	Control	first	3	105.986
923	subject_Trial 1C4Control28/02/20253	Trial 1	C4	23	Control	first	3	129.807
924	subject_Trial 1C4Control28/02/20253	Trial 1	C4	24	Control	first	3	136.162
925	subject_Trial 1C4Control28/02/20253	Trial 1	C4	25	Control	first	3	129.679
926	subject_Trial 1C4Control28/02/20253	Trial 1	C4	26	Control	first	3	177.212
927	subject_Trial 1C4Control28/02/20253	Trial 1	C4	27	Control	first	3	209.455
928	subject_Trial 1C4Control28/02/20253	Trial 1	C4	28	Control	first	3	180.741
929	subject_Trial 1C4Control28/02/20253	Trial 1	C4	29	Control	first	3	203.562
930	subject_Trial 1C4Control28/02/20253	Trial 1	C4	30	Control	first	3	152.464
931	subject_Trial 1C4Control28/02/20253	Trial 1	C4	31	Control	first	3	132.504
932	subject_Trial 1C4Control28/02/20253	Trial 1	C4	32	Control	first	3	157.943
933	subject_Trial 1C4Control28/02/20253	Trial 1	C4	33	Control	first	3	145.2
934	subject_Trial 1C4Control28/02/20253	Trial 1	C4	34	Control	first	3	135.021
935	subject_Trial 1C4Control28/02/20253	Trial 1	C4	35	Control	first	3	142.517
936	subject_Trial 1C4Control28/02/20253	Trial 1	C4	36	Control	first	3	167.319
937	subject_Trial 1C4Control28/02/20253	Trial 1	C4	37	Control	first	3	128.299
938	subject_Trial 1C4Control28/02/20253	Trial 1	C4	38	Control	first	3	143.505
939	subject_Trial 1C4Control28/02/20253	Trial 1	C4	39	Control	first	3	90.5685
940	subject_Trial 1C4Control28/02/20253	Trial 1	C4	40	Control	first	3	99.865
941	subject_Trial 1C4Control28/02/20253	Trial 1	C4	41	Control	first	3	96.4784
942	subject_Trial 1C4Control28/02/20253	Trial 1	C4	42	Control	first	3	74.8183
943	subject_Trial 1C4Control28/02/20253	Trial 1	C4	43	Control	first	3	78.6907
944	subject_Trial 1C4Control28/02/20253	Trial 1	C4	44	Control	first	3	129.191
945	subject_Trial 1C4Control28/02/20253	Trial 1	C4	45	Control	first	3	125.064
946	subject_Trial 1C4Control28/02/20253	Trial 1	C4	46	Control	first	3	161.07
947	subject_Trial 1C4Control28/02/20253	Trial 1	C4	47	Control	first	3	127.633
948	subject_Trial 1C4Control28/02/20253	Trial 1	C4	48	Control	first	3	76.9577
949	subject_Trial 1C4Control28/02/20253	Trial 1	C4	49	Control	first	3	54.2975
950	subject_Trial 1C4Control28/02/20253	Trial 1	C4	50	Control	first	3	84.0616
951	subject_Trial 1C4Control28/02/20253	Trial 1	C4	51	Control	first	3	44.4805
952	subject_Trial 1C4Control28/02/20253	Trial 1	C4	52	Control	first	3	111.013
953	subject_Trial 1C4Control28/02/20253	Trial 1	C4	53	Control	first	3	139.683
954	subject_Trial 1C4Control28/02/20253	Trial 1	C4	54	Control	first	3	126.073
955	subject_Trial 1C4Control28/02/20253	Trial 1	C4	55	Control	first	3	119.693
956	subject_Trial 1C4Control28/02/20253	Trial 1	C4	56	Control	first	3	107.504
957	subject_Trial 1C4Control28/02/20253	Trial 1	C4	57	Control	first	3	139.785
958	subject_Trial 1C4Control28/02/20253	Trial 1	C4	58	Control	first	3	45.4433
959	subject_Trial 1C4Control28/02/20253	Trial 1	C4	59	Control	first	3	142.801
960	subject_Trial 1C4Control28/02/20253	Trial 1	C4	60	Control	first	3	127.316
961	subject_Trial 1C5Heatwave28/02/20256	Trial 1	C5	1	Treated	first	6	322.739
962	subject_Trial 1C5Heatwave28/02/20256	Trial 1	C5	2	Treated	first	6	257.678
963	subject_Trial 1C5Heatwave28/02/20256	Trial 1	C5	3	Treated	first	6	300.133
964	subject_Trial 1C5Heatwave28/02/20256	Trial 1	C5	4	Treated	first	6	287.667
965	subject_Trial 1C5Heatwave28/02/20256	Trial 1	C5	5	Treated	first	6	341.228
966	subject_Trial 1C5Heatwave28/02/20256	Trial 1	C5	6	Treated	first	6	280.854
967	subject_Trial 1C5Heatwave28/02/20256	Trial 1	C5	7	Treated	first	6	280.5
968	subject_Trial 1C5Heatwave28/02/20256	Trial 1	C5	8	Treated	first	6	256.132
969	subject_Trial 1C5Heatwave28/02/20256	Trial 1	C5	9	Treated	first	6	207.929
970	subject_Trial 1C5Heatwave28/02/20256	Trial 1	C5	10	Treated	first	6	226.49
971	subject_Trial 1C5Heatwave28/02/20256	Trial 1	C5	11	Treated	first	6	221.397
972	subject_Trial 1C5Heatwave28/02/20256	Trial 1	C5	12	Treated	first	6	250.254
973	subject_Trial 1C5Heatwave28/02/20256	Trial 1	C5	13	Treated	first	6	234.481
974	subject_Trial 1C5Heatwave28/02/20256	Trial 1	C5	14	Treated	first	6	226.534
975	subject_Trial 1C5Heatwave28/02/20256	Trial 1	C5	15	Treated	first	6	115.936
976	subject_Trial 1C5Heatwave28/02/20256	Trial 1	C5	16	Treated	first	6	152.139
977	subject_Trial 1C5Heatwave28/02/20256	Trial 1	C5	17	Treated	first	6	154.949
978	subject_Trial 1C5Heatwave28/02/20256	Trial 1	C5	18	Treated	first	6	195.612
979	subject_Trial 1C5Heatwave28/02/20256	Trial 1	C5	19	Treated	first	6	205.604
980	subject_Trial 1C5Heatwave28/02/20256	Trial 1	C5	20	Treated	first	6	213.345
981	subject_Trial 1C5Heatwave28/02/20256	Trial 1	C5	21	Treated	first	6	199.687
982	subject_Trial 1C5Heatwave28/02/20256	Trial 1	C5	22	Treated	first	6	223.619
983	subject_Trial 1C5Heatwave28/02/20256	Trial 1	C5	23	Treated	first	6	222.774
984	subject_Trial 1C5Heatwave28/02/20256	Trial 1	C5	24	Treated	first	6	178.553
985	subject_Trial 1C5Heatwave28/02/20256	Trial 1	C5	25	Treated	first	6	188.407
986	subject_Trial 1C5Heatwave28/02/20256	Trial 1	C5	26	Treated	first	6	166.43
987	subject_Trial 1C5Heatwave28/02/20256	Trial 1	C5	27	Treated	first	6	163.192
988	subject_Trial 1C5Heatwave28/02/20256	Trial 1	C5	28	Treated	first	6	198.962
989	subject_Trial 1C5Heatwave28/02/20256	Trial 1	C5	29	Treated	first	6	212.72
990	subject_Trial 1C5Heatwave28/02/20256	Trial 1	C5	30	Treated	first	6	230.435
991	subject_Trial 1C5Heatwave28/02/20256	Trial 1	C5	31	Treated	first	6	221.196
992	subject_Trial 1C5Heatwave28/02/20256	Trial 1	C5	32	Treated	first	6	186.811
993	subject_Trial 1C5Heatwave28/02/20256	Trial 1	C5	33	Treated	first	6	219.105
994	subject_Trial 1C5Heatwave28/02/20256	Trial 1	C5	34	Treated	first	6	256.162
995	subject_Trial 1C5Heatwave28/02/20256	Trial 1	C5	35	Treated	first	6	247.449
996	subject_Trial 1C5Heatwave28/02/20256	Trial 1	C5	36	Treated	first	6	199.15
997	subject_Trial 1C5Heatwave28/02/20256	Trial 1	C5	37	Treated	first	6	282.934
998	subject_Trial 1C5Heatwave28/02/20256	Trial 1	C5	38	Treated	first	6	309.72
999	subject_Trial 1C5Heatwave28/02/20256	Trial 1	C5	39	Treated	first	6	303.41
1000	subject_Trial 1C5Heatwave28/02/20256	Trial 1	C5	40	Treated	first	6	306.753
1001	subject_Trial 1C5Heatwave28/02/20256	Trial 1	C5	41	Treated	first	6	283.204
1002	subject_Trial 1C5Heatwave28/02/20256	Trial 1	C5	42	Treated	first	6	263.64
1003	subject_Trial 1C5Heatwave28/02/20256	Trial 1	C5	43	Treated	first	6	282.192
1004	subject_Trial 1C5Heatwave28/02/20256	Trial 1	C5	44	Treated	first	6	300.866
1005	subject_Trial 1C5Heatwave28/02/20256	Trial 1	C5	45	Treated	first	6	251.194
1006	subject_Trial 1C5Heatwave28/02/20256	Trial 1	C5	46	Treated	first	6	235.871
1007	subject_Trial 1C5Heatwave28/02/20256	Trial 1	C5	47	Treated	first	6	291.116
1008	subject_Trial 1C5Heatwave28/02/20256	Trial 1	C5	48	Treated	first	6	317.059
1009	subject_Trial 1C5Heatwave28/02/20256	Trial 1	C5	49	Treated	first	6	195.366
1010	subject_Trial 1C5Heatwave28/02/20256	Trial 1	C5	50	Treated	first	6	272.408
1011	subject_Trial 1C5Heatwave28/02/20256	Trial 1	C5	51	Treated	first	6	202.7
1012	subject_Trial 1C5Heatwave28/02/20256	Trial 1	C5	52	Treated	first	6	207.378
1013	subject_Trial 1C5Heatwave28/02/20256	Trial 1	C5	53	Treated	first	6	269.96
1014	subject_Trial 1C5Heatwave28/02/20256	Trial 1	C5	54	Treated	first	6	280.876
1015	subject_Trial 1C5Heatwave28/02/20256	Trial 1	C5	55	Treated	first	6	297.16
1016	subject_Trial 1C5Heatwave28/02/20256	Trial 1	C5	56	Treated	first	6	267.126
1017	subject_Trial 1C5Heatwave28/02/20256	Trial 1	C5	57	Treated	first	6	282.775
1018	subject_Trial 1C5Heatwave28/02/20256	Trial 1	C5	58	Treated	first	6	288.858
1019	subject_Trial 1C5Heatwave28/02/20256	Trial 1	C5	59	Treated	first	6	285.947
1020	subject_Trial 1C5Heatwave28/02/20256	Trial 1	C5	60	Treated	first	6	305.668
1081	subject_Trial 1D1Control28/02/20256	Trial 1	D1	1	Control	first	6	110.435
1082	subject_Trial 1D1Control28/02/20256	Trial 1	D1	2	Control	first	6	152.997
1083	subject_Trial 1D1Control28/02/20256	Trial 1	D1	3	Control	first	6	153.053
1084	subject_Trial 1D1Control28/02/20256	Trial 1	D1	4	Control	first	6	155.716
1085	subject_Trial 1D1Control28/02/20256	Trial 1	D1	5	Control	first	6	174.203
1086	subject_Trial 1D1Control28/02/20256	Trial 1	D1	6	Control	first	6	182.832
1087	subject_Trial 1D1Control28/02/20256	Trial 1	D1	7	Control	first	6	160.958
1088	subject_Trial 1D1Control28/02/20256	Trial 1	D1	8	Control	first	6	151.11
1089	subject_Trial 1D1Control28/02/20256	Trial 1	D1	9	Control	first	6	159.549
1090	subject_Trial 1D1Control28/02/20256	Trial 1	D1	10	Control	first	6	134.556
1091	subject_Trial 1D1Control28/02/20256	Trial 1	D1	11	Control	first	6	143.057
1092	subject_Trial 1D1Control28/02/20256	Trial 1	D1	12	Control	first	6	179.242
1093	subject_Trial 1D1Control28/02/20256	Trial 1	D1	13	Control	first	6	146.488
1094	subject_Trial 1D1Control28/02/20256	Trial 1	D1	14	Control	first	6	172.417
1095	subject_Trial 1D1Control28/02/20256	Trial 1	D1	15	Control	first	6	138.612
1096	subject_Trial 1D1Control28/02/20256	Trial 1	D1	16	Control	first	6	139.971
1097	subject_Trial 1D1Control28/02/20256	Trial 1	D1	17	Control	first	6	146.243
1098	subject_Trial 1D1Control28/02/20256	Trial 1	D1	18	Control	first	6	152.534
1099	subject_Trial 1D1Control28/02/20256	Trial 1	D1	19	Control	first	6	136.809
1100	subject_Trial 1D1Control28/02/20256	Trial 1	D1	20	Control	first	6	138.494
1101	subject_Trial 1D1Control28/02/20256	Trial 1	D1	21	Control	first	6	149.416
1102	subject_Trial 1D1Control28/02/20256	Trial 1	D1	22	Control	first	6	156.844
1103	subject_Trial 1D1Control28/02/20256	Trial 1	D1	23	Control	first	6	132.948
1104	subject_Trial 1D1Control28/02/20256	Trial 1	D1	24	Control	first	6	182.09
1105	subject_Trial 1D1Control28/02/20256	Trial 1	D1	25	Control	first	6	172.602
1106	subject_Trial 1D1Control28/02/20256	Trial 1	D1	26	Control	first	6	186.642
1107	subject_Trial 1D1Control28/02/20256	Trial 1	D1	27	Control	first	6	223.149
1108	subject_Trial 1D1Control28/02/20256	Trial 1	D1	28	Control	first	6	242.152
1109	subject_Trial 1D1Control28/02/20256	Trial 1	D1	29	Control	first	6	139.087
1110	subject_Trial 1D1Control28/02/20256	Trial 1	D1	30	Control	first	6	201.333
1111	subject_Trial 1D1Control28/02/20256	Trial 1	D1	31	Control	first	6	220.688
1112	subject_Trial 1D1Control28/02/20256	Trial 1	D1	32	Control	first	6	138.423
1113	subject_Trial 1D1Control28/02/20256	Trial 1	D1	33	Control	first	6	172.519
1114	subject_Trial 1D1Control28/02/20256	Trial 1	D1	34	Control	first	6	214.874
1115	subject_Trial 1D1Control28/02/20256	Trial 1	D1	35	Control	first	6	229.304
1116	subject_Trial 1D1Control28/02/20256	Trial 1	D1	36	Control	first	6	189.519
1117	subject_Trial 1D1Control28/02/20256	Trial 1	D1	37	Control	first	6	224.63
1118	subject_Trial 1D1Control28/02/20256	Trial 1	D1	38	Control	first	6	98.0011
1119	subject_Trial 1D1Control28/02/20256	Trial 1	D1	39	Control	first	6	130.53
1120	subject_Trial 1D1Control28/02/20256	Trial 1	D1	40	Control	first	6	227.646
1121	subject_Trial 1D1Control28/02/20256	Trial 1	D1	41	Control	first	6	206.734
1122	subject_Trial 1D1Control28/02/20256	Trial 1	D1	42	Control	first	6	203
1123	subject_Trial 1D1Control28/02/20256	Trial 1	D1	43	Control	first	6	182.501
1124	subject_Trial 1D1Control28/02/20256	Trial 1	D1	44	Control	first	6	143.42
1125	subject_Trial 1D1Control28/02/20256	Trial 1	D1	45	Control	first	6	89.5486
1126	subject_Trial 1D1Control28/02/20256	Trial 1	D1	46	Control	first	6	90.3472
1127	subject_Trial 1D1Control28/02/20256	Trial 1	D1	47	Control	first	6	88.0463
1128	subject_Trial 1D1Control28/02/20256	Trial 1	D1	48	Control	first	6	214.26
1129	subject_Trial 1D1Control28/02/20256	Trial 1	D1	49	Control	first	6	197.583
1130	subject_Trial 1D1Control28/02/20256	Trial 1	D1	50	Control	first	6	136.71
1131	subject_Trial 1D1Control28/02/20256	Trial 1	D1	51	Control	first	6	170.939
1132	subject_Trial 1D1Control28/02/20256	Trial 1	D1	52	Control	first	6	206.493
1133	subject_Trial 1D1Control28/02/20256	Trial 1	D1	53	Control	first	6	192.911
1134	subject_Trial 1D1Control28/02/20256	Trial 1	D1	54	Control	first	6	168.019
1135	subject_Trial 1D1Control28/02/20256	Trial 1	D1	55	Control	first	6	187.156
1136	subject_Trial 1D1Control28/02/20256	Trial 1	D1	56	Control	first	6	83.245
1137	subject_Trial 1D1Control28/02/20256	Trial 1	D1	57	Control	first	6	115.05
1138	subject_Trial 1D1Control28/02/20256	Trial 1	D1	58	Control	first	6	113.477
1139	subject_Trial 1D1Control28/02/20256	Trial 1	D1	59	Control	first	6	214.635
1140	subject_Trial 1D1Control28/02/20256	Trial 1	D1	60	Control	first	6	230.483
1141	subject_Trial 1D2Heatwave28/02/20255	Trial 1	D2	1	Treated	first	5	149.861
1142	subject_Trial 1D2Heatwave28/02/20255	Trial 1	D2	2	Treated	first	5	116.347
1143	subject_Trial 1D2Heatwave28/02/20255	Trial 1	D2	3	Treated	first	5	87.3808
1144	subject_Trial 1D2Heatwave28/02/20255	Trial 1	D2	4	Treated	first	5	122.797
1145	subject_Trial 1D2Heatwave28/02/20255	Trial 1	D2	5	Treated	first	5	171.42
1146	subject_Trial 1D2Heatwave28/02/20255	Trial 1	D2	6	Treated	first	5	153.746
1147	subject_Trial 1D2Heatwave28/02/20255	Trial 1	D2	7	Treated	first	5	125.397
1148	subject_Trial 1D2Heatwave28/02/20255	Trial 1	D2	8	Treated	first	5	129.34
1149	subject_Trial 1D2Heatwave28/02/20255	Trial 1	D2	9	Treated	first	5	91.4761
1150	subject_Trial 1D2Heatwave28/02/20255	Trial 1	D2	10	Treated	first	5	98.5294
1151	subject_Trial 1D2Heatwave28/02/20255	Trial 1	D2	11	Treated	first	5	145.576
1152	subject_Trial 1D2Heatwave28/02/20255	Trial 1	D2	12	Treated	first	5	120.08
1153	subject_Trial 1D2Heatwave28/02/20255	Trial 1	D2	13	Treated	first	5	179.035
1154	subject_Trial 1D2Heatwave28/02/20255	Trial 1	D2	14	Treated	first	5	144.902
1155	subject_Trial 1D2Heatwave28/02/20255	Trial 1	D2	15	Treated	first	5	155.036
1156	subject_Trial 1D2Heatwave28/02/20255	Trial 1	D2	16	Treated	first	5	127.855
1157	subject_Trial 1D2Heatwave28/02/20255	Trial 1	D2	17	Treated	first	5	170.204
1158	subject_Trial 1D2Heatwave28/02/20255	Trial 1	D2	18	Treated	first	5	104.781
1159	subject_Trial 1D2Heatwave28/02/20255	Trial 1	D2	19	Treated	first	5	136.891
1160	subject_Trial 1D2Heatwave28/02/20255	Trial 1	D2	20	Treated	first	5	122.751
1161	subject_Trial 1D2Heatwave28/02/20255	Trial 1	D2	21	Treated	first	5	185.393
1162	subject_Trial 1D2Heatwave28/02/20255	Trial 1	D2	22	Treated	first	5	189.254
1163	subject_Trial 1D2Heatwave28/02/20255	Trial 1	D2	23	Treated	first	5	74.7372
1164	subject_Trial 1D2Heatwave28/02/20255	Trial 1	D2	24	Treated	first	5	75.4863
1165	subject_Trial 1D2Heatwave28/02/20255	Trial 1	D2	25	Treated	first	5	99.1374
1166	subject_Trial 1D2Heatwave28/02/20255	Trial 1	D2	26	Treated	first	5	107.708
1167	subject_Trial 1D2Heatwave28/02/20255	Trial 1	D2	27	Treated	first	5	80.4907
1168	subject_Trial 1D2Heatwave28/02/20255	Trial 1	D2	28	Treated	first	5	67.6322
1169	subject_Trial 1D2Heatwave28/02/20255	Trial 1	D2	29	Treated	first	5	77.6318
1170	subject_Trial 1D2Heatwave28/02/20255	Trial 1	D2	30	Treated	first	5	88.3564
1171	subject_Trial 1D2Heatwave28/02/20255	Trial 1	D2	31	Treated	first	5	79.6469
1172	subject_Trial 1D2Heatwave28/02/20255	Trial 1	D2	32	Treated	first	5	93.1639
1173	subject_Trial 1D2Heatwave28/02/20255	Trial 1	D2	33	Treated	first	5	118.054
1174	subject_Trial 1D2Heatwave28/02/20255	Trial 1	D2	34	Treated	first	5	75.863
1175	subject_Trial 1D2Heatwave28/02/20255	Trial 1	D2	35	Treated	first	5	123.885
1176	subject_Trial 1D2Heatwave28/02/20255	Trial 1	D2	36	Treated	first	5	105.906
1177	subject_Trial 1D2Heatwave28/02/20255	Trial 1	D2	37	Treated	first	5	139.515
1178	subject_Trial 1D2Heatwave28/02/20255	Trial 1	D2	38	Treated	first	5	126.512
1179	subject_Trial 1D2Heatwave28/02/20255	Trial 1	D2	39	Treated	first	5	90.9353
1180	subject_Trial 1D2Heatwave28/02/20255	Trial 1	D2	40	Treated	first	5	126.726
1181	subject_Trial 1D2Heatwave28/02/20255	Trial 1	D2	41	Treated	first	5	69.9204
1182	subject_Trial 1D2Heatwave28/02/20255	Trial 1	D2	42	Treated	first	5	39.5995
1183	subject_Trial 1D2Heatwave28/02/20255	Trial 1	D2	43	Treated	first	5	68.2205
1184	subject_Trial 1D2Heatwave28/02/20255	Trial 1	D2	44	Treated	first	5	133.123
1185	subject_Trial 1D2Heatwave28/02/20255	Trial 1	D2	45	Treated	first	5	123.335
1186	subject_Trial 1D2Heatwave28/02/20255	Trial 1	D2	46	Treated	first	5	62.5524
1187	subject_Trial 1D2Heatwave28/02/20255	Trial 1	D2	47	Treated	first	5	88.0784
1188	subject_Trial 1D2Heatwave28/02/20255	Trial 1	D2	48	Treated	first	5	68.886
1189	subject_Trial 1D2Heatwave28/02/20255	Trial 1	D2	49	Treated	first	5	87.2251
1190	subject_Trial 1D2Heatwave28/02/20255	Trial 1	D2	50	Treated	first	5	32.7657
1191	subject_Trial 1D2Heatwave28/02/20255	Trial 1	D2	51	Treated	first	5	59.5612
1192	subject_Trial 1D2Heatwave28/02/20255	Trial 1	D2	52	Treated	first	5	87.8718
1193	subject_Trial 1D2Heatwave28/02/20255	Trial 1	D2	53	Treated	first	5	85.6703
1194	subject_Trial 1D2Heatwave28/02/20255	Trial 1	D2	54	Treated	first	5	134.1
1195	subject_Trial 1D2Heatwave28/02/20255	Trial 1	D2	55	Treated	first	5	67.8422
1196	subject_Trial 1D2Heatwave28/02/20255	Trial 1	D2	56	Treated	first	5	141.379
1197	subject_Trial 1D2Heatwave28/02/20255	Trial 1	D2	57	Treated	first	5	98.8772
1198	subject_Trial 1D2Heatwave28/02/20255	Trial 1	D2	58	Treated	first	5	29.5122
1199	subject_Trial 1D2Heatwave28/02/20255	Trial 1	D2	59	Treated	first	5	57.0511
1200	subject_Trial 1D2Heatwave28/02/20255	Trial 1	D2	60	Treated	first	5	93.431
1201	subject_Trial 1D4Heatwave28/02/20252	Trial 1	D4	1	Treated	first	2	21.2365
1202	subject_Trial 1D4Heatwave28/02/20252	Trial 1	D4	2	Treated	first	2	10.4606
1203	subject_Trial 1D4Heatwave28/02/20252	Trial 1	D4	3	Treated	first	2	1.35923
1204	subject_Trial 1D4Heatwave28/02/20252	Trial 1	D4	4	Treated	first	2	9.724
1205	subject_Trial 1D4Heatwave28/02/20252	Trial 1	D4	5	Treated	first	2	6.46912
1206	subject_Trial 1D4Heatwave28/02/20252	Trial 1	D4	6	Treated	first	2	4.49542
1207	subject_Trial 1D4Heatwave28/02/20252	Trial 1	D4	7	Treated	first	2	10.9917
1208	subject_Trial 1D4Heatwave28/02/20252	Trial 1	D4	8	Treated	first	2	5.86915
1209	subject_Trial 1D4Heatwave28/02/20252	Trial 1	D4	9	Treated	first	2	4.70915
1210	subject_Trial 1D4Heatwave28/02/20252	Trial 1	D4	10	Treated	first	2	3.31423
1211	subject_Trial 1D4Heatwave28/02/20252	Trial 1	D4	11	Treated	first	2	3.59609
1212	subject_Trial 1D4Heatwave28/02/20252	Trial 1	D4	12	Treated	first	2	1.9823
1213	subject_Trial 1D4Heatwave28/02/20252	Trial 1	D4	13	Treated	first	2	0.45037
1214	subject_Trial 1D4Heatwave28/02/20252	Trial 1	D4	14	Treated	first	2	4.54089
1215	subject_Trial 1D4Heatwave28/02/20252	Trial 1	D4	15	Treated	first	2	5.87379
1216	subject_Trial 1D4Heatwave28/02/20252	Trial 1	D4	16	Treated	first	2	1.80832
1217	subject_Trial 1D4Heatwave28/02/20252	Trial 1	D4	17	Treated	first	2	4.17971
1218	subject_Trial 1D4Heatwave28/02/20252	Trial 1	D4	18	Treated	first	2	6.70349
1219	subject_Trial 1D4Heatwave28/02/20252	Trial 1	D4	19	Treated	first	2	5.12063
1220	subject_Trial 1D4Heatwave28/02/20252	Trial 1	D4	20	Treated	first	2	7.32771
1221	subject_Trial 1D4Heatwave28/02/20252	Trial 1	D4	21	Treated	first	2	3.05879
1222	subject_Trial 1D4Heatwave28/02/20252	Trial 1	D4	22	Treated	first	2	69.771
1223	subject_Trial 1D4Heatwave28/02/20252	Trial 1	D4	23	Treated	first	2	5.56774
1224	subject_Trial 1D4Heatwave28/02/20252	Trial 1	D4	24	Treated	first	2	12.7466
1225	subject_Trial 1D4Heatwave28/02/20252	Trial 1	D4	25	Treated	first	2	6.1037
1226	subject_Trial 1D4Heatwave28/02/20252	Trial 1	D4	26	Treated	first	2	11.3057
1227	subject_Trial 1D4Heatwave28/02/20252	Trial 1	D4	27	Treated	first	2	0.20021
1228	subject_Trial 1D4Heatwave28/02/20252	Trial 1	D4	28	Treated	first	2	0.404749
1229	subject_Trial 1D4Heatwave28/02/20252	Trial 1	D4	29	Treated	first	2	0.218381
1230	subject_Trial 1D4Heatwave28/02/20252	Trial 1	D4	30	Treated	first	2	0.615985
1231	subject_Trial 1D4Heatwave28/02/20252	Trial 1	D4	31	Treated	first	2	1.096
1232	subject_Trial 1D4Heatwave28/02/20252	Trial 1	D4	32	Treated	first	2	1.79077
1233	subject_Trial 1D4Heatwave28/02/20252	Trial 1	D4	33	Treated	first	2	0.872266
1234	subject_Trial 1D4Heatwave28/02/20252	Trial 1	D4	34	Treated	first	2	1.53258
1235	subject_Trial 1D4Heatwave28/02/20252	Trial 1	D4	35	Treated	first	2	3.50807
1236	subject_Trial 1D4Heatwave28/02/20252	Trial 1	D4	36	Treated	first	2	4.32448
1237	subject_Trial 1D4Heatwave28/02/20252	Trial 1	D4	37	Treated	first	2	0.204026
1238	subject_Trial 1D4Heatwave28/02/20252	Trial 1	D4	38	Treated	first	2	1.64904
1239	subject_Trial 1D4Heatwave28/02/20252	Trial 1	D4	39	Treated	first	2	0.680669
1240	subject_Trial 1D4Heatwave28/02/20252	Trial 1	D4	40	Treated	first	2	1.00695
1241	subject_Trial 1D4Heatwave28/02/20252	Trial 1	D4	41	Treated	first	2	0.892282
1242	subject_Trial 1D4Heatwave28/02/20252	Trial 1	D4	42	Treated	first	2	3.81452
1243	subject_Trial 1D4Heatwave28/02/20252	Trial 1	D4	43	Treated	first	2	1.36117
1244	subject_Trial 1D4Heatwave28/02/20252	Trial 1	D4	44	Treated	first	2	0
1245	subject_Trial 1D4Heatwave28/02/20252	Trial 1	D4	45	Treated	first	2	0
1246	subject_Trial 1D4Heatwave28/02/20252	Trial 1	D4	46	Treated	first	2	0
1247	subject_Trial 1D4Heatwave28/02/20252	Trial 1	D4	47	Treated	first	2	0
1248	subject_Trial 1D4Heatwave28/02/20252	Trial 1	D4	48	Treated	first	2	0
1249	subject_Trial 1D4Heatwave28/02/20252	Trial 1	D4	49	Treated	first	2	0
1250	subject_Trial 1D4Heatwave28/02/20252	Trial 1	D4	50	Treated	first	2	0
1251	subject_Trial 1D4Heatwave28/02/20252	Trial 1	D4	51	Treated	first	2	4.88773
1252	subject_Trial 1D4Heatwave28/02/20252	Trial 1	D4	52	Treated	first	2	12.2903
1253	subject_Trial 1D4Heatwave28/02/20252	Trial 1	D4	53	Treated	first	2	3.82083
1254	subject_Trial 1D4Heatwave28/02/20252	Trial 1	D4	54	Treated	first	2	15.2491
1255	subject_Trial 1D4Heatwave28/02/20252	Trial 1	D4	55	Treated	first	2	5.98068
1256	subject_Trial 1D4Heatwave28/02/20252	Trial 1	D4	56	Treated	first	2	4.49532
1257	subject_Trial 1D4Heatwave28/02/20252	Trial 1	D4	57	Treated	first	2	4.90908
1258	subject_Trial 1D4Heatwave28/02/20252	Trial 1	D4	58	Treated	first	2	3.00238
1259	subject_Trial 1D4Heatwave28/02/20252	Trial 1	D4	59	Treated	first	2	1.87998
1260	subject_Trial 1D4Heatwave28/02/20252	Trial 1	D4	60	Treated	first	2	2.05582
1261	subject_Trial 1D5Control28/02/20254	Trial 1	D5	1	Control	first	4	6.38416
1262	subject_Trial 1D5Control28/02/20254	Trial 1	D5	2	Control	first	4	23.3767
1263	subject_Trial 1D5Control28/02/20254	Trial 1	D5	3	Control	first	4	184.625
1264	subject_Trial 1D5Control28/02/20254	Trial 1	D5	4	Control	first	4	194.279
1265	subject_Trial 1D5Control28/02/20254	Trial 1	D5	5	Control	first	4	162.184
1266	subject_Trial 1D5Control28/02/20254	Trial 1	D5	6	Control	first	4	141.472
1267	subject_Trial 1D5Control28/02/20254	Trial 1	D5	7	Control	first	4	71.5031
1268	subject_Trial 1D5Control28/02/20254	Trial 1	D5	8	Control	first	4	127.075
1269	subject_Trial 1D5Control28/02/20254	Trial 1	D5	9	Control	first	4	179.14
1270	subject_Trial 1D5Control28/02/20254	Trial 1	D5	10	Control	first	4	205.831
1271	subject_Trial 1D5Control28/02/20254	Trial 1	D5	11	Control	first	4	191.487
1272	subject_Trial 1D5Control28/02/20254	Trial 1	D5	12	Control	first	4	197.579
1273	subject_Trial 1D5Control28/02/20254	Trial 1	D5	13	Control	first	4	181.2
1274	subject_Trial 1D5Control28/02/20254	Trial 1	D5	14	Control	first	4	176.762
1275	subject_Trial 1D5Control28/02/20254	Trial 1	D5	15	Control	first	4	203.38
1276	subject_Trial 1D5Control28/02/20254	Trial 1	D5	16	Control	first	4	224.702
1277	subject_Trial 1D5Control28/02/20254	Trial 1	D5	17	Control	first	4	218.034
1278	subject_Trial 1D5Control28/02/20254	Trial 1	D5	18	Control	first	4	194.082
1279	subject_Trial 1D5Control28/02/20254	Trial 1	D5	19	Control	first	4	207.789
1280	subject_Trial 1D5Control28/02/20254	Trial 1	D5	20	Control	first	4	184.996
1281	subject_Trial 1D5Control28/02/20254	Trial 1	D5	21	Control	first	4	192.631
1282	subject_Trial 1D5Control28/02/20254	Trial 1	D5	22	Control	first	4	245.451
1283	subject_Trial 1D5Control28/02/20254	Trial 1	D5	23	Control	first	4	206.226
1284	subject_Trial 1D5Control28/02/20254	Trial 1	D5	24	Control	first	4	208.152
1285	subject_Trial 1D5Control28/02/20254	Trial 1	D5	25	Control	first	4	232.531
1286	subject_Trial 1D5Control28/02/20254	Trial 1	D5	26	Control	first	4	259.99
1287	subject_Trial 1D5Control28/02/20254	Trial 1	D5	27	Control	first	4	248.278
1288	subject_Trial 1D5Control28/02/20254	Trial 1	D5	28	Control	first	4	278.715
1289	subject_Trial 1D5Control28/02/20254	Trial 1	D5	29	Control	first	4	278.091
1290	subject_Trial 1D5Control28/02/20254	Trial 1	D5	30	Control	first	4	238.223
1291	subject_Trial 1D5Control28/02/20254	Trial 1	D5	31	Control	first	4	193.616
1292	subject_Trial 1D5Control28/02/20254	Trial 1	D5	32	Control	first	4	167.04
1293	subject_Trial 1D5Control28/02/20254	Trial 1	D5	33	Control	first	4	167.405
1294	subject_Trial 1D5Control28/02/20254	Trial 1	D5	34	Control	first	4	171.978
1295	subject_Trial 1D5Control28/02/20254	Trial 1	D5	35	Control	first	4	208.857
1296	subject_Trial 1D5Control28/02/20254	Trial 1	D5	36	Control	first	4	197.344
1297	subject_Trial 1D5Control28/02/20254	Trial 1	D5	37	Control	first	4	239.221
1298	subject_Trial 1D5Control28/02/20254	Trial 1	D5	38	Control	first	4	249.311
1299	subject_Trial 1D5Control28/02/20254	Trial 1	D5	39	Control	first	4	167.887
1300	subject_Trial 1D5Control28/02/20254	Trial 1	D5	40	Control	first	4	180.951
1301	subject_Trial 1D5Control28/02/20254	Trial 1	D5	41	Control	first	4	157.03
1302	subject_Trial 1D5Control28/02/20254	Trial 1	D5	42	Control	first	4	180.399
1303	subject_Trial 1D5Control28/02/20254	Trial 1	D5	43	Control	first	4	167.228
1304	subject_Trial 1D5Control28/02/20254	Trial 1	D5	44	Control	first	4	170.455
1305	subject_Trial 1D5Control28/02/20254	Trial 1	D5	45	Control	first	4	179.271
1306	subject_Trial 1D5Control28/02/20254	Trial 1	D5	46	Control	first	4	194.695
1307	subject_Trial 1D5Control28/02/20254	Trial 1	D5	47	Control	first	4	199.418
1308	subject_Trial 1D5Control28/02/20254	Trial 1	D5	48	Control	first	4	179.647
1309	subject_Trial 1D5Control28/02/20254	Trial 1	D5	49	Control	first	4	204.947
1310	subject_Trial 1D5Control28/02/20254	Trial 1	D5	50	Control	first	4	180.352
1311	subject_Trial 1D5Control28/02/20254	Trial 1	D5	51	Control	first	4	171.009
1312	subject_Trial 1D5Control28/02/20254	Trial 1	D5	52	Control	first	4	149.432
1313	subject_Trial 1D5Control28/02/20254	Trial 1	D5	53	Control	first	4	118.561
1314	subject_Trial 1D5Control28/02/20254	Trial 1	D5	54	Control	first	4	131.45
1315	subject_Trial 1D5Control28/02/20254	Trial 1	D5	55	Control	first	4	125.363
1316	subject_Trial 1D5Control28/02/20254	Trial 1	D5	56	Control	first	4	155.671
1317	subject_Trial 1D5Control28/02/20254	Trial 1	D5	57	Control	first	4	136.093
1318	subject_Trial 1D5Control28/02/20254	Trial 1	D5	58	Control	first	4	134.939
1319	subject_Trial 1D5Control28/02/20254	Trial 1	D5	59	Control	first	4	176.381
1320	subject_Trial 1D5Control28/02/20254	Trial 1	D5	60	Control	first	4	337.112
1381	subject_Trial 2A1Heatwave28/02/20254	Trial 2	A1	1	Treated	first	4	33.6562
1382	subject_Trial 2A1Heatwave28/02/20254	Trial 2	A1	2	Treated	first	4	97.8453
1383	subject_Trial 2A1Heatwave28/02/20254	Trial 2	A1	3	Treated	first	4	64.3529
1384	subject_Trial 2A1Heatwave28/02/20254	Trial 2	A1	4	Treated	first	4	46.4165
1385	subject_Trial 2A1Heatwave28/02/20254	Trial 2	A1	5	Treated	first	4	88.8482
1386	subject_Trial 2A1Heatwave28/02/20254	Trial 2	A1	6	Treated	first	4	93.2045
1387	subject_Trial 2A1Heatwave28/02/20254	Trial 2	A1	7	Treated	first	4	70.5673
1388	subject_Trial 2A1Heatwave28/02/20254	Trial 2	A1	8	Treated	first	4	65.025
1389	subject_Trial 2A1Heatwave28/02/20254	Trial 2	A1	9	Treated	first	4	95.4892
1390	subject_Trial 2A1Heatwave28/02/20254	Trial 2	A1	10	Treated	first	4	76.2806
1391	subject_Trial 2A1Heatwave28/02/20254	Trial 2	A1	11	Treated	first	4	94.12
1392	subject_Trial 2A1Heatwave28/02/20254	Trial 2	A1	12	Treated	first	4	96.2603
1393	subject_Trial 2A1Heatwave28/02/20254	Trial 2	A1	13	Treated	first	4	90.8226
1394	subject_Trial 2A1Heatwave28/02/20254	Trial 2	A1	14	Treated	first	4	62.9285
1395	subject_Trial 2A1Heatwave28/02/20254	Trial 2	A1	15	Treated	first	4	89.9644
1396	subject_Trial 2A1Heatwave28/02/20254	Trial 2	A1	16	Treated	first	4	95.325
1397	subject_Trial 2A1Heatwave28/02/20254	Trial 2	A1	17	Treated	first	4	124.619
1398	subject_Trial 2A1Heatwave28/02/20254	Trial 2	A1	18	Treated	first	4	93.3528
1399	subject_Trial 2A1Heatwave28/02/20254	Trial 2	A1	19	Treated	first	4	111.231
1400	subject_Trial 2A1Heatwave28/02/20254	Trial 2	A1	20	Treated	first	4	120.942
1401	subject_Trial 2A1Heatwave28/02/20254	Trial 2	A1	21	Treated	first	4	122.702
1402	subject_Trial 2A1Heatwave28/02/20254	Trial 2	A1	22	Treated	first	4	135.473
1403	subject_Trial 2A1Heatwave28/02/20254	Trial 2	A1	23	Treated	first	4	146.019
1404	subject_Trial 2A1Heatwave28/02/20254	Trial 2	A1	24	Treated	first	4	159.885
1405	subject_Trial 2A1Heatwave28/02/20254	Trial 2	A1	25	Treated	first	4	157.629
1406	subject_Trial 2A1Heatwave28/02/20254	Trial 2	A1	26	Treated	first	4	149.22
1407	subject_Trial 2A1Heatwave28/02/20254	Trial 2	A1	27	Treated	first	4	147.025
1408	subject_Trial 2A1Heatwave28/02/20254	Trial 2	A1	28	Treated	first	4	160.666
1409	subject_Trial 2A1Heatwave28/02/20254	Trial 2	A1	29	Treated	first	4	158.385
1410	subject_Trial 2A1Heatwave28/02/20254	Trial 2	A1	30	Treated	first	4	137.423
1411	subject_Trial 2A1Heatwave28/02/20254	Trial 2	A1	31	Treated	first	4	116.742
1412	subject_Trial 2A1Heatwave28/02/20254	Trial 2	A1	32	Treated	first	4	99.2686
1413	subject_Trial 2A1Heatwave28/02/20254	Trial 2	A1	33	Treated	first	4	104.802
1414	subject_Trial 2A1Heatwave28/02/20254	Trial 2	A1	34	Treated	first	4	104.633
1415	subject_Trial 2A1Heatwave28/02/20254	Trial 2	A1	35	Treated	first	4	96.4904
1416	subject_Trial 2A1Heatwave28/02/20254	Trial 2	A1	36	Treated	first	4	51.8417
1417	subject_Trial 2A1Heatwave28/02/20254	Trial 2	A1	37	Treated	first	4	115.686
1418	subject_Trial 2A1Heatwave28/02/20254	Trial 2	A1	38	Treated	first	4	137.31
1419	subject_Trial 2A1Heatwave28/02/20254	Trial 2	A1	39	Treated	first	4	128.606
1420	subject_Trial 2A1Heatwave28/02/20254	Trial 2	A1	40	Treated	first	4	148.913
1421	subject_Trial 2A1Heatwave28/02/20254	Trial 2	A1	41	Treated	first	4	144.079
1422	subject_Trial 2A1Heatwave28/02/20254	Trial 2	A1	42	Treated	first	4	80.8215
1423	subject_Trial 2A1Heatwave28/02/20254	Trial 2	A1	43	Treated	first	4	110.798
1424	subject_Trial 2A1Heatwave28/02/20254	Trial 2	A1	44	Treated	first	4	36.7725
1425	subject_Trial 2A1Heatwave28/02/20254	Trial 2	A1	45	Treated	first	4	92.8315
1426	subject_Trial 2A1Heatwave28/02/20254	Trial 2	A1	46	Treated	first	4	52.7988
1427	subject_Trial 2A1Heatwave28/02/20254	Trial 2	A1	47	Treated	first	4	36.7788
1428	subject_Trial 2A1Heatwave28/02/20254	Trial 2	A1	48	Treated	first	4	70.9594
1429	subject_Trial 2A1Heatwave28/02/20254	Trial 2	A1	49	Treated	first	4	74.66
1430	subject_Trial 2A1Heatwave28/02/20254	Trial 2	A1	50	Treated	first	4	63.8307
1431	subject_Trial 2A1Heatwave28/02/20254	Trial 2	A1	51	Treated	first	4	49.6923
1432	subject_Trial 2A1Heatwave28/02/20254	Trial 2	A1	52	Treated	first	4	57.1676
1433	subject_Trial 2A1Heatwave28/02/20254	Trial 2	A1	53	Treated	first	4	93.1712
1434	subject_Trial 2A1Heatwave28/02/20254	Trial 2	A1	54	Treated	first	4	93.0615
1435	subject_Trial 2A1Heatwave28/02/20254	Trial 2	A1	55	Treated	first	4	56.1564
1436	subject_Trial 2A1Heatwave28/02/20254	Trial 2	A1	56	Treated	first	4	50.7696
1437	subject_Trial 2A1Heatwave28/02/20254	Trial 2	A1	57	Treated	first	4	85.6438
1438	subject_Trial 2A1Heatwave28/02/20254	Trial 2	A1	58	Treated	first	4	102.607
1439	subject_Trial 2A1Heatwave28/02/20254	Trial 2	A1	59	Treated	first	4	86.6368
1440	subject_Trial 2A1Heatwave28/02/20254	Trial 2	A1	60	Treated	first	4	61.0141
1441	subject_Trial 2A2Control28/02/20252	Trial 2	A2	1	Control	first	2	64.6803
1442	subject_Trial 2A2Control28/02/20252	Trial 2	A2	2	Control	first	2	40.9854
1443	subject_Trial 2A2Control28/02/20252	Trial 2	A2	3	Control	first	2	6.16633
1444	subject_Trial 2A2Control28/02/20252	Trial 2	A2	4	Control	first	2	0.636456
1445	subject_Trial 2A2Control28/02/20252	Trial 2	A2	5	Control	first	2	1.65199
1446	subject_Trial 2A2Control28/02/20252	Trial 2	A2	6	Control	first	2	2.89456
1447	subject_Trial 2A2Control28/02/20252	Trial 2	A2	7	Control	first	2	4.03902
1448	subject_Trial 2A2Control28/02/20252	Trial 2	A2	8	Control	first	2	9.68005
1449	subject_Trial 2A2Control28/02/20252	Trial 2	A2	9	Control	first	2	10.5044
1450	subject_Trial 2A2Control28/02/20252	Trial 2	A2	10	Control	first	2	8.51947
1451	subject_Trial 2A2Control28/02/20252	Trial 2	A2	11	Control	first	2	0.630906
1452	subject_Trial 2A2Control28/02/20252	Trial 2	A2	12	Control	first	2	3.4274
1453	subject_Trial 2A2Control28/02/20252	Trial 2	A2	13	Control	first	2	0
1454	subject_Trial 2A2Control28/02/20252	Trial 2	A2	14	Control	first	2	0
1455	subject_Trial 2A2Control28/02/20252	Trial 2	A2	15	Control	first	2	0.646252
1456	subject_Trial 2A2Control28/02/20252	Trial 2	A2	16	Control	first	2	0
1457	subject_Trial 2A2Control28/02/20252	Trial 2	A2	17	Control	first	2	1.15068
1458	subject_Trial 2A2Control28/02/20252	Trial 2	A2	18	Control	first	2	0
1459	subject_Trial 2A2Control28/02/20252	Trial 2	A2	19	Control	first	2	0
1460	subject_Trial 2A2Control28/02/20252	Trial 2	A2	20	Control	first	2	0
1461	subject_Trial 2A2Control28/02/20252	Trial 2	A2	21	Control	first	2	0
1462	subject_Trial 2A2Control28/02/20252	Trial 2	A2	22	Control	first	2	0.851582
1463	subject_Trial 2A2Control28/02/20252	Trial 2	A2	23	Control	first	2	3.61871
1464	subject_Trial 2A2Control28/02/20252	Trial 2	A2	24	Control	first	2	19.8317
1465	subject_Trial 2A2Control28/02/20252	Trial 2	A2	25	Control	first	2	15.3866
1466	subject_Trial 2A2Control28/02/20252	Trial 2	A2	26	Control	first	2	5.2415
1467	subject_Trial 2A2Control28/02/20252	Trial 2	A2	27	Control	first	2	10.702
1468	subject_Trial 2A2Control28/02/20252	Trial 2	A2	28	Control	first	2	13.2428
1469	subject_Trial 2A2Control28/02/20252	Trial 2	A2	29	Control	first	2	5.71374
1470	subject_Trial 2A2Control28/02/20252	Trial 2	A2	30	Control	first	2	1.6043
1471	subject_Trial 2A2Control28/02/20252	Trial 2	A2	31	Control	first	2	12.7704
1472	subject_Trial 2A2Control28/02/20252	Trial 2	A2	32	Control	first	2	6.14177
1473	subject_Trial 2A2Control28/02/20252	Trial 2	A2	33	Control	first	2	5.30102
1474	subject_Trial 2A2Control28/02/20252	Trial 2	A2	34	Control	first	2	7.52837
1475	subject_Trial 2A2Control28/02/20252	Trial 2	A2	35	Control	first	2	4.11456
1476	subject_Trial 2A2Control28/02/20252	Trial 2	A2	36	Control	first	2	2.86003
1477	subject_Trial 2A2Control28/02/20252	Trial 2	A2	37	Control	first	2	1.56178
1478	subject_Trial 2A2Control28/02/20252	Trial 2	A2	38	Control	first	2	1.9826
1479	subject_Trial 2A2Control28/02/20252	Trial 2	A2	39	Control	first	2	1.93794
1480	subject_Trial 2A2Control28/02/20252	Trial 2	A2	40	Control	first	2	1.33283
1481	subject_Trial 2A2Control28/02/20252	Trial 2	A2	41	Control	first	2	1.9278
1482	subject_Trial 2A2Control28/02/20252	Trial 2	A2	42	Control	first	2	0.885806
1483	subject_Trial 2A2Control28/02/20252	Trial 2	A2	43	Control	first	2	0
1484	subject_Trial 2A2Control28/02/20252	Trial 2	A2	44	Control	first	2	1.29026
1485	subject_Trial 2A2Control28/02/20252	Trial 2	A2	45	Control	first	2	1.63346
1486	subject_Trial 2A2Control28/02/20252	Trial 2	A2	46	Control	first	2	0
1487	subject_Trial 2A2Control28/02/20252	Trial 2	A2	47	Control	first	2	0
1488	subject_Trial 2A2Control28/02/20252	Trial 2	A2	48	Control	first	2	0
1489	subject_Trial 2A2Control28/02/20252	Trial 2	A2	49	Control	first	2	0
1490	subject_Trial 2A2Control28/02/20252	Trial 2	A2	50	Control	first	2	1.94556
1491	subject_Trial 2A2Control28/02/20252	Trial 2	A2	51	Control	first	2	3.21819
1492	subject_Trial 2A2Control28/02/20252	Trial 2	A2	52	Control	first	2	0.487406
1493	subject_Trial 2A2Control28/02/20252	Trial 2	A2	53	Control	first	2	1.00535
1494	subject_Trial 2A2Control28/02/20252	Trial 2	A2	54	Control	first	2	1.70761
1495	subject_Trial 2A2Control28/02/20252	Trial 2	A2	55	Control	first	2	0
1496	subject_Trial 2A2Control28/02/20252	Trial 2	A2	56	Control	first	2	14.5513
1497	subject_Trial 2A2Control28/02/20252	Trial 2	A2	57	Control	first	2	0
1498	subject_Trial 2A2Control28/02/20252	Trial 2	A2	58	Control	first	2	0
1499	subject_Trial 2A2Control28/02/20252	Trial 2	A2	59	Control	first	2	0
1500	subject_Trial 2A2Control28/02/20252	Trial 2	A2	60	Control	first	2	0
1501	subject_Trial 2A3Heatwave28/02/20251	Trial 2	A3	1	Treated	first	1	78.8639
1502	subject_Trial 2A3Heatwave28/02/20251	Trial 2	A3	2	Treated	first	1	143.21
1503	subject_Trial 2A3Heatwave28/02/20251	Trial 2	A3	3	Treated	first	1	124.175
1504	subject_Trial 2A3Heatwave28/02/20251	Trial 2	A3	4	Treated	first	1	127.475
1505	subject_Trial 2A3Heatwave28/02/20251	Trial 2	A3	5	Treated	first	1	120.142
1506	subject_Trial 2A3Heatwave28/02/20251	Trial 2	A3	6	Treated	first	1	147.874
1507	subject_Trial 2A3Heatwave28/02/20251	Trial 2	A3	7	Treated	first	1	132.071
1508	subject_Trial 2A3Heatwave28/02/20251	Trial 2	A3	8	Treated	first	1	134.501
1509	subject_Trial 2A3Heatwave28/02/20251	Trial 2	A3	9	Treated	first	1	127.454
1510	subject_Trial 2A3Heatwave28/02/20251	Trial 2	A3	10	Treated	first	1	108.556
1511	subject_Trial 2A3Heatwave28/02/20251	Trial 2	A3	11	Treated	first	1	130.68
1512	subject_Trial 2A3Heatwave28/02/20251	Trial 2	A3	12	Treated	first	1	145.053
1513	subject_Trial 2A3Heatwave28/02/20251	Trial 2	A3	13	Treated	first	1	173.617
1514	subject_Trial 2A3Heatwave28/02/20251	Trial 2	A3	14	Treated	first	1	141.705
1515	subject_Trial 2A3Heatwave28/02/20251	Trial 2	A3	15	Treated	first	1	103.31
1516	subject_Trial 2A3Heatwave28/02/20251	Trial 2	A3	16	Treated	first	1	122.25
1517	subject_Trial 2A3Heatwave28/02/20251	Trial 2	A3	17	Treated	first	1	124.038
1518	subject_Trial 2A3Heatwave28/02/20251	Trial 2	A3	18	Treated	first	1	104.569
1519	subject_Trial 2A3Heatwave28/02/20251	Trial 2	A3	19	Treated	first	1	161.339
1520	subject_Trial 2A3Heatwave28/02/20251	Trial 2	A3	20	Treated	first	1	172.186
1521	subject_Trial 2A3Heatwave28/02/20251	Trial 2	A3	21	Treated	first	1	167.448
1522	subject_Trial 2A3Heatwave28/02/20251	Trial 2	A3	22	Treated	first	1	83.0968
1523	subject_Trial 2A3Heatwave28/02/20251	Trial 2	A3	23	Treated	first	1	105.786
1524	subject_Trial 2A3Heatwave28/02/20251	Trial 2	A3	24	Treated	first	1	103.01
1525	subject_Trial 2A3Heatwave28/02/20251	Trial 2	A3	25	Treated	first	1	90.1875
1526	subject_Trial 2A3Heatwave28/02/20251	Trial 2	A3	26	Treated	first	1	113.088
1527	subject_Trial 2A3Heatwave28/02/20251	Trial 2	A3	27	Treated	first	1	138.218
1528	subject_Trial 2A3Heatwave28/02/20251	Trial 2	A3	28	Treated	first	1	127.484
1529	subject_Trial 2A3Heatwave28/02/20251	Trial 2	A3	29	Treated	first	1	160.446
1530	subject_Trial 2A3Heatwave28/02/20251	Trial 2	A3	30	Treated	first	1	211.973
1531	subject_Trial 2A3Heatwave28/02/20251	Trial 2	A3	31	Treated	first	1	141.503
1532	subject_Trial 2A3Heatwave28/02/20251	Trial 2	A3	32	Treated	first	1	147.035
1533	subject_Trial 2A3Heatwave28/02/20251	Trial 2	A3	33	Treated	first	1	153.099
1534	subject_Trial 2A3Heatwave28/02/20251	Trial 2	A3	34	Treated	first	1	141.803
1535	subject_Trial 2A3Heatwave28/02/20251	Trial 2	A3	35	Treated	first	1	111.114
1536	subject_Trial 2A3Heatwave28/02/20251	Trial 2	A3	36	Treated	first	1	156.261
1537	subject_Trial 2A3Heatwave28/02/20251	Trial 2	A3	37	Treated	first	1	139.83
1538	subject_Trial 2A3Heatwave28/02/20251	Trial 2	A3	38	Treated	first	1	156.967
1539	subject_Trial 2A3Heatwave28/02/20251	Trial 2	A3	39	Treated	first	1	126.417
1540	subject_Trial 2A3Heatwave28/02/20251	Trial 2	A3	40	Treated	first	1	194.537
1541	subject_Trial 2A3Heatwave28/02/20251	Trial 2	A3	41	Treated	first	1	107.58
1542	subject_Trial 2A3Heatwave28/02/20251	Trial 2	A3	42	Treated	first	1	185.919
1543	subject_Trial 2A3Heatwave28/02/20251	Trial 2	A3	43	Treated	first	1	96.7124
1544	subject_Trial 2A3Heatwave28/02/20251	Trial 2	A3	44	Treated	first	1	95.3592
1545	subject_Trial 2A3Heatwave28/02/20251	Trial 2	A3	45	Treated	first	1	121.365
1546	subject_Trial 2A3Heatwave28/02/20251	Trial 2	A3	46	Treated	first	1	187.559
1547	subject_Trial 2A3Heatwave28/02/20251	Trial 2	A3	47	Treated	first	1	70.0047
1548	subject_Trial 2A3Heatwave28/02/20251	Trial 2	A3	48	Treated	first	1	122.144
1549	subject_Trial 2A3Heatwave28/02/20251	Trial 2	A3	49	Treated	first	1	70.0887
1550	subject_Trial 2A3Heatwave28/02/20251	Trial 2	A3	50	Treated	first	1	83.8839
1551	subject_Trial 2A3Heatwave28/02/20251	Trial 2	A3	51	Treated	first	1	88.4057
1552	subject_Trial 2A3Heatwave28/02/20251	Trial 2	A3	52	Treated	first	1	54.8958
1553	subject_Trial 2A3Heatwave28/02/20251	Trial 2	A3	53	Treated	first	1	85.2733
1554	subject_Trial 2A3Heatwave28/02/20251	Trial 2	A3	54	Treated	first	1	103.309
1555	subject_Trial 2A3Heatwave28/02/20251	Trial 2	A3	55	Treated	first	1	136.559
1556	subject_Trial 2A3Heatwave28/02/20251	Trial 2	A3	56	Treated	first	1	102.41
1557	subject_Trial 2A3Heatwave28/02/20251	Trial 2	A3	57	Treated	first	1	41.5017
1558	subject_Trial 2A3Heatwave28/02/20251	Trial 2	A3	58	Treated	first	1	135.155
1559	subject_Trial 2A3Heatwave28/02/20251	Trial 2	A3	59	Treated	first	1	88.8114
1560	subject_Trial 2A3Heatwave28/02/20251	Trial 2	A3	60	Treated	first	1	77.4055
1561	subject_Trial 2A4Control28/02/20255	Trial 2	A4	1	Control	first	5	110.375
1562	subject_Trial 2A4Control28/02/20255	Trial 2	A4	2	Control	first	5	42.954
1563	subject_Trial 2A4Control28/02/20255	Trial 2	A4	3	Control	first	5	13.9601
1564	subject_Trial 2A4Control28/02/20255	Trial 2	A4	4	Control	first	5	17.7513
1565	subject_Trial 2A4Control28/02/20255	Trial 2	A4	5	Control	first	5	21.3964
1566	subject_Trial 2A4Control28/02/20255	Trial 2	A4	6	Control	first	5	17.5712
1567	subject_Trial 2A4Control28/02/20255	Trial 2	A4	7	Control	first	5	21.5527
1568	subject_Trial 2A4Control28/02/20255	Trial 2	A4	8	Control	first	5	67.4206
1569	subject_Trial 2A4Control28/02/20255	Trial 2	A4	9	Control	first	5	28.0494
1570	subject_Trial 2A4Control28/02/20255	Trial 2	A4	10	Control	first	5	25.466
1571	subject_Trial 2A4Control28/02/20255	Trial 2	A4	11	Control	first	5	45.3112
1572	subject_Trial 2A4Control28/02/20255	Trial 2	A4	12	Control	first	5	70.3471
1573	subject_Trial 2A4Control28/02/20255	Trial 2	A4	13	Control	first	5	62.0085
1574	subject_Trial 2A4Control28/02/20255	Trial 2	A4	14	Control	first	5	87.3037
1575	subject_Trial 2A4Control28/02/20255	Trial 2	A4	15	Control	first	5	100.19
1576	subject_Trial 2A4Control28/02/20255	Trial 2	A4	16	Control	first	5	87.7794
1577	subject_Trial 2A4Control28/02/20255	Trial 2	A4	17	Control	first	5	63.7816
1578	subject_Trial 2A4Control28/02/20255	Trial 2	A4	18	Control	first	5	109.011
1579	subject_Trial 2A4Control28/02/20255	Trial 2	A4	19	Control	first	5	44.5482
1580	subject_Trial 2A4Control28/02/20255	Trial 2	A4	20	Control	first	5	41.4046
1581	subject_Trial 2A4Control28/02/20255	Trial 2	A4	21	Control	first	5	44.5051
1582	subject_Trial 2A4Control28/02/20255	Trial 2	A4	22	Control	first	5	35.9409
1583	subject_Trial 2A4Control28/02/20255	Trial 2	A4	23	Control	first	5	30.0357
1584	subject_Trial 2A4Control28/02/20255	Trial 2	A4	24	Control	first	5	50.5538
1585	subject_Trial 2A4Control28/02/20255	Trial 2	A4	25	Control	first	5	53.8385
1586	subject_Trial 2A4Control28/02/20255	Trial 2	A4	26	Control	first	5	22.5166
1587	subject_Trial 2A4Control28/02/20255	Trial 2	A4	27	Control	first	5	28.1301
1588	subject_Trial 2A4Control28/02/20255	Trial 2	A4	28	Control	first	5	23.8826
1589	subject_Trial 2A4Control28/02/20255	Trial 2	A4	29	Control	first	5	20.5061
1590	subject_Trial 2A4Control28/02/20255	Trial 2	A4	30	Control	first	5	66.0499
1591	subject_Trial 2A4Control28/02/20255	Trial 2	A4	31	Control	first	5	27.959
1592	subject_Trial 2A4Control28/02/20255	Trial 2	A4	32	Control	first	5	26.8212
1593	subject_Trial 2A4Control28/02/20255	Trial 2	A4	33	Control	first	5	19.0695
1594	subject_Trial 2A4Control28/02/20255	Trial 2	A4	34	Control	first	5	19.9642
1595	subject_Trial 2A4Control28/02/20255	Trial 2	A4	35	Control	first	5	75.2819
1596	subject_Trial 2A4Control28/02/20255	Trial 2	A4	36	Control	first	5	46.4564
1597	subject_Trial 2A4Control28/02/20255	Trial 2	A4	37	Control	first	5	41.5195
1598	subject_Trial 2A4Control28/02/20255	Trial 2	A4	38	Control	first	5	41.7786
1599	subject_Trial 2A4Control28/02/20255	Trial 2	A4	39	Control	first	5	29.0431
1600	subject_Trial 2A4Control28/02/20255	Trial 2	A4	40	Control	first	5	51.3687
1601	subject_Trial 2A4Control28/02/20255	Trial 2	A4	41	Control	first	5	29.2937
1602	subject_Trial 2A4Control28/02/20255	Trial 2	A4	42	Control	first	5	26.4717
1603	subject_Trial 2A4Control28/02/20255	Trial 2	A4	43	Control	first	5	42.372
1604	subject_Trial 2A4Control28/02/20255	Trial 2	A4	44	Control	first	5	41.2546
1605	subject_Trial 2A4Control28/02/20255	Trial 2	A4	45	Control	first	5	83.3605
1606	subject_Trial 2A4Control28/02/20255	Trial 2	A4	46	Control	first	5	25.7057
1607	subject_Trial 2A4Control28/02/20255	Trial 2	A4	47	Control	first	5	60.839
1608	subject_Trial 2A4Control28/02/20255	Trial 2	A4	48	Control	first	5	79.0888
1609	subject_Trial 2A4Control28/02/20255	Trial 2	A4	49	Control	first	5	67.3632
1610	subject_Trial 2A4Control28/02/20255	Trial 2	A4	50	Control	first	5	52.9345
1611	subject_Trial 2A4Control28/02/20255	Trial 2	A4	51	Control	first	5	23.1685
1612	subject_Trial 2A4Control28/02/20255	Trial 2	A4	52	Control	first	5	20.6816
1613	subject_Trial 2A4Control28/02/20255	Trial 2	A4	53	Control	first	5	39.0048
1614	subject_Trial 2A4Control28/02/20255	Trial 2	A4	54	Control	first	5	50.9514
1615	subject_Trial 2A4Control28/02/20255	Trial 2	A4	55	Control	first	5	34.1609
1616	subject_Trial 2A4Control28/02/20255	Trial 2	A4	56	Control	first	5	14.9206
1617	subject_Trial 2A4Control28/02/20255	Trial 2	A4	57	Control	first	5	20.9902
1618	subject_Trial 2A4Control28/02/20255	Trial 2	A4	58	Control	first	5	36.0362
1619	subject_Trial 2A4Control28/02/20255	Trial 2	A4	59	Control	first	5	21.4734
1620	subject_Trial 2A4Control28/02/20255	Trial 2	A4	60	Control	first	5	48.7525
1681	subject_Trial 2A6Control28/02/20256	Trial 2	A6	1	Control	first	6	123.96
1682	subject_Trial 2A6Control28/02/20256	Trial 2	A6	2	Control	first	6	89.0718
1683	subject_Trial 2A6Control28/02/20256	Trial 2	A6	3	Control	first	6	93.6902
1684	subject_Trial 2A6Control28/02/20256	Trial 2	A6	4	Control	first	6	90.7393
1685	subject_Trial 2A6Control28/02/20256	Trial 2	A6	5	Control	first	6	84.9642
1686	subject_Trial 2A6Control28/02/20256	Trial 2	A6	6	Control	first	6	87.6261
1687	subject_Trial 2A6Control28/02/20256	Trial 2	A6	7	Control	first	6	93.6214
1688	subject_Trial 2A6Control28/02/20256	Trial 2	A6	8	Control	first	6	101.473
1689	subject_Trial 2A6Control28/02/20256	Trial 2	A6	9	Control	first	6	103.868
1690	subject_Trial 2A6Control28/02/20256	Trial 2	A6	10	Control	first	6	72.9444
1691	subject_Trial 2A6Control28/02/20256	Trial 2	A6	11	Control	first	6	60.236
1692	subject_Trial 2A6Control28/02/20256	Trial 2	A6	12	Control	first	6	49.8776
1693	subject_Trial 2A6Control28/02/20256	Trial 2	A6	13	Control	first	6	85.7609
1694	subject_Trial 2A6Control28/02/20256	Trial 2	A6	14	Control	first	6	49.3938
1695	subject_Trial 2A6Control28/02/20256	Trial 2	A6	15	Control	first	6	35.3914
1696	subject_Trial 2A6Control28/02/20256	Trial 2	A6	16	Control	first	6	100.263
1697	subject_Trial 2A6Control28/02/20256	Trial 2	A6	17	Control	first	6	115.032
1698	subject_Trial 2A6Control28/02/20256	Trial 2	A6	18	Control	first	6	101.882
1699	subject_Trial 2A6Control28/02/20256	Trial 2	A6	19	Control	first	6	78.9362
1700	subject_Trial 2A6Control28/02/20256	Trial 2	A6	20	Control	first	6	76.1335
1701	subject_Trial 2A6Control28/02/20256	Trial 2	A6	21	Control	first	6	82.6419
1702	subject_Trial 2A6Control28/02/20256	Trial 2	A6	22	Control	first	6	88.4882
1703	subject_Trial 2A6Control28/02/20256	Trial 2	A6	23	Control	first	6	83.468
1704	subject_Trial 2A6Control28/02/20256	Trial 2	A6	24	Control	first	6	43.5716
1705	subject_Trial 2A6Control28/02/20256	Trial 2	A6	25	Control	first	6	50.4104
1706	subject_Trial 2A6Control28/02/20256	Trial 2	A6	26	Control	first	6	82.1239
1707	subject_Trial 2A6Control28/02/20256	Trial 2	A6	27	Control	first	6	65.0559
1708	subject_Trial 2A6Control28/02/20256	Trial 2	A6	28	Control	first	6	49.2139
1709	subject_Trial 2A6Control28/02/20256	Trial 2	A6	29	Control	first	6	20.5319
1710	subject_Trial 2A6Control28/02/20256	Trial 2	A6	30	Control	first	6	15.8956
1711	subject_Trial 2A6Control28/02/20256	Trial 2	A6	31	Control	first	6	31.0278
1712	subject_Trial 2A6Control28/02/20256	Trial 2	A6	32	Control	first	6	55.2318
1713	subject_Trial 2A6Control28/02/20256	Trial 2	A6	33	Control	first	6	51.32
1714	subject_Trial 2A6Control28/02/20256	Trial 2	A6	34	Control	first	6	49.9611
1715	subject_Trial 2A6Control28/02/20256	Trial 2	A6	35	Control	first	6	77.3191
1716	subject_Trial 2A6Control28/02/20256	Trial 2	A6	36	Control	first	6	70.1896
1717	subject_Trial 2A6Control28/02/20256	Trial 2	A6	37	Control	first	6	76.5079
1718	subject_Trial 2A6Control28/02/20256	Trial 2	A6	38	Control	first	6	78.8736
1719	subject_Trial 2A6Control28/02/20256	Trial 2	A6	39	Control	first	6	85.2641
1720	subject_Trial 2A6Control28/02/20256	Trial 2	A6	40	Control	first	6	72.845
1721	subject_Trial 2A6Control28/02/20256	Trial 2	A6	41	Control	first	6	20.4502
1722	subject_Trial 2A6Control28/02/20256	Trial 2	A6	42	Control	first	6	25.8658
1723	subject_Trial 2A6Control28/02/20256	Trial 2	A6	43	Control	first	6	59.6903
1724	subject_Trial 2A6Control28/02/20256	Trial 2	A6	44	Control	first	6	40.184
1725	subject_Trial 2A6Control28/02/20256	Trial 2	A6	45	Control	first	6	46.1926
1726	subject_Trial 2A6Control28/02/20256	Trial 2	A6	46	Control	first	6	60.0068
1727	subject_Trial 2A6Control28/02/20256	Trial 2	A6	47	Control	first	6	50.2532
1728	subject_Trial 2A6Control28/02/20256	Trial 2	A6	48	Control	first	6	72.2699
1729	subject_Trial 2A6Control28/02/20256	Trial 2	A6	49	Control	first	6	46.9906
1730	subject_Trial 2A6Control28/02/20256	Trial 2	A6	50	Control	first	6	61.6068
1731	subject_Trial 2A6Control28/02/20256	Trial 2	A6	51	Control	first	6	71.7309
1732	subject_Trial 2A6Control28/02/20256	Trial 2	A6	52	Control	first	6	64.8877
1733	subject_Trial 2A6Control28/02/20256	Trial 2	A6	53	Control	first	6	108.714
1734	subject_Trial 2A6Control28/02/20256	Trial 2	A6	54	Control	first	6	72.7653
1735	subject_Trial 2A6Control28/02/20256	Trial 2	A6	55	Control	first	6	36.6387
1736	subject_Trial 2A6Control28/02/20256	Trial 2	A6	56	Control	first	6	25.7813
1737	subject_Trial 2A6Control28/02/20256	Trial 2	A6	57	Control	first	6	20.7533
1738	subject_Trial 2A6Control28/02/20256	Trial 2	A6	58	Control	first	6	43.2153
1739	subject_Trial 2A6Control28/02/20256	Trial 2	A6	59	Control	first	6	67.6638
1740	subject_Trial 2A6Control28/02/20256	Trial 2	A6	60	Control	first	6	45.8357
1741	subject_Trial 2B1Control28/02/20251	Trial 2	B1	1	Control	first	1	131.04
1742	subject_Trial 2B1Control28/02/20251	Trial 2	B1	2	Control	first	1	151.902
1743	subject_Trial 2B1Control28/02/20251	Trial 2	B1	3	Control	first	1	138.969
1744	subject_Trial 2B1Control28/02/20251	Trial 2	B1	4	Control	first	1	169.638
1745	subject_Trial 2B1Control28/02/20251	Trial 2	B1	5	Control	first	1	133.148
1746	subject_Trial 2B1Control28/02/20251	Trial 2	B1	6	Control	first	1	151.409
1747	subject_Trial 2B1Control28/02/20251	Trial 2	B1	7	Control	first	1	137.115
1748	subject_Trial 2B1Control28/02/20251	Trial 2	B1	8	Control	first	1	142.862
1749	subject_Trial 2B1Control28/02/20251	Trial 2	B1	9	Control	first	1	110.499
1750	subject_Trial 2B1Control28/02/20251	Trial 2	B1	10	Control	first	1	135.296
1751	subject_Trial 2B1Control28/02/20251	Trial 2	B1	11	Control	first	1	104.186
1752	subject_Trial 2B1Control28/02/20251	Trial 2	B1	12	Control	first	1	145.812
1753	subject_Trial 2B1Control28/02/20251	Trial 2	B1	13	Control	first	1	143.8
1754	subject_Trial 2B1Control28/02/20251	Trial 2	B1	14	Control	first	1	55.5642
1755	subject_Trial 2B1Control28/02/20251	Trial 2	B1	15	Control	first	1	37.5131
1756	subject_Trial 2B1Control28/02/20251	Trial 2	B1	16	Control	first	1	71.9531
1757	subject_Trial 2B1Control28/02/20251	Trial 2	B1	17	Control	first	1	66.0966
1758	subject_Trial 2B1Control28/02/20251	Trial 2	B1	18	Control	first	1	46.7303
1759	subject_Trial 2B1Control28/02/20251	Trial 2	B1	19	Control	first	1	31.2193
1760	subject_Trial 2B1Control28/02/20251	Trial 2	B1	20	Control	first	1	65.6974
1761	subject_Trial 2B1Control28/02/20251	Trial 2	B1	21	Control	first	1	94.4828
1762	subject_Trial 2B1Control28/02/20251	Trial 2	B1	22	Control	first	1	105.816
1763	subject_Trial 2B1Control28/02/20251	Trial 2	B1	23	Control	first	1	102.285
1764	subject_Trial 2B1Control28/02/20251	Trial 2	B1	24	Control	first	1	43.4981
1765	subject_Trial 2B1Control28/02/20251	Trial 2	B1	25	Control	first	1	12.7793
1766	subject_Trial 2B1Control28/02/20251	Trial 2	B1	26	Control	first	1	1.0896
1767	subject_Trial 2B1Control28/02/20251	Trial 2	B1	27	Control	first	1	35.5314
1768	subject_Trial 2B1Control28/02/20251	Trial 2	B1	28	Control	first	1	92.7574
1769	subject_Trial 2B1Control28/02/20251	Trial 2	B1	29	Control	first	1	96.4399
1770	subject_Trial 2B1Control28/02/20251	Trial 2	B1	30	Control	first	1	62.7631
1771	subject_Trial 2B1Control28/02/20251	Trial 2	B1	31	Control	first	1	49.8462
1772	subject_Trial 2B1Control28/02/20251	Trial 2	B1	32	Control	first	1	73.259
1773	subject_Trial 2B1Control28/02/20251	Trial 2	B1	33	Control	first	1	51.8526
1774	subject_Trial 2B1Control28/02/20251	Trial 2	B1	34	Control	first	1	60.0489
1775	subject_Trial 2B1Control28/02/20251	Trial 2	B1	35	Control	first	1	12.3283
1776	subject_Trial 2B1Control28/02/20251	Trial 2	B1	36	Control	first	1	54.8877
1777	subject_Trial 2B1Control28/02/20251	Trial 2	B1	37	Control	first	1	95.7199
1778	subject_Trial 2B1Control28/02/20251	Trial 2	B1	38	Control	first	1	57.8405
1779	subject_Trial 2B1Control28/02/20251	Trial 2	B1	39	Control	first	1	89.4491
1780	subject_Trial 2B1Control28/02/20251	Trial 2	B1	40	Control	first	1	103.049
1781	subject_Trial 2B1Control28/02/20251	Trial 2	B1	41	Control	first	1	175.687
1782	subject_Trial 2B1Control28/02/20251	Trial 2	B1	42	Control	first	1	70.8675
1783	subject_Trial 2B1Control28/02/20251	Trial 2	B1	43	Control	first	1	96.8022
1784	subject_Trial 2B1Control28/02/20251	Trial 2	B1	44	Control	first	1	77.2525
1785	subject_Trial 2B1Control28/02/20251	Trial 2	B1	45	Control	first	1	79.7302
1786	subject_Trial 2B1Control28/02/20251	Trial 2	B1	46	Control	first	1	47.3359
1787	subject_Trial 2B1Control28/02/20251	Trial 2	B1	47	Control	first	1	5.0995
1788	subject_Trial 2B1Control28/02/20251	Trial 2	B1	48	Control	first	1	50.9645
1789	subject_Trial 2B1Control28/02/20251	Trial 2	B1	49	Control	first	1	35.5266
1790	subject_Trial 2B1Control28/02/20251	Trial 2	B1	50	Control	first	1	44.8891
1791	subject_Trial 2B1Control28/02/20251	Trial 2	B1	51	Control	first	1	31.109
1792	subject_Trial 2B1Control28/02/20251	Trial 2	B1	52	Control	first	1	90.942
1793	subject_Trial 2B1Control28/02/20251	Trial 2	B1	53	Control	first	1	112.586
1794	subject_Trial 2B1Control28/02/20251	Trial 2	B1	54	Control	first	1	56.8409
1795	subject_Trial 2B1Control28/02/20251	Trial 2	B1	55	Control	first	1	60.4412
1796	subject_Trial 2B1Control28/02/20251	Trial 2	B1	56	Control	first	1	56.4212
1797	subject_Trial 2B1Control28/02/20251	Trial 2	B1	57	Control	first	1	101.646
1798	subject_Trial 2B1Control28/02/20251	Trial 2	B1	58	Control	first	1	117.328
1799	subject_Trial 2B1Control28/02/20251	Trial 2	B1	59	Control	first	1	190.959
1800	subject_Trial 2B1Control28/02/20251	Trial 2	B1	60	Control	first	1	153.463
1801	subject_Trial 2B2Heatwave28/02/20255	Trial 2	B2	1	Treated	first	5	284.691
1802	subject_Trial 2B2Heatwave28/02/20255	Trial 2	B2	2	Treated	first	5	323.026
1803	subject_Trial 2B2Heatwave28/02/20255	Trial 2	B2	3	Treated	first	5	302.65
1804	subject_Trial 2B2Heatwave28/02/20255	Trial 2	B2	4	Treated	first	5	297.276
1805	subject_Trial 2B2Heatwave28/02/20255	Trial 2	B2	5	Treated	first	5	279.771
1806	subject_Trial 2B2Heatwave28/02/20255	Trial 2	B2	6	Treated	first	5	279.924
1807	subject_Trial 2B2Heatwave28/02/20255	Trial 2	B2	7	Treated	first	5	272.123
1808	subject_Trial 2B2Heatwave28/02/20255	Trial 2	B2	8	Treated	first	5	274.552
1809	subject_Trial 2B2Heatwave28/02/20255	Trial 2	B2	9	Treated	first	5	284.933
1810	subject_Trial 2B2Heatwave28/02/20255	Trial 2	B2	10	Treated	first	5	299.808
1811	subject_Trial 2B2Heatwave28/02/20255	Trial 2	B2	11	Treated	first	5	287.604
1812	subject_Trial 2B2Heatwave28/02/20255	Trial 2	B2	12	Treated	first	5	292.228
1813	subject_Trial 2B2Heatwave28/02/20255	Trial 2	B2	13	Treated	first	5	291.232
1814	subject_Trial 2B2Heatwave28/02/20255	Trial 2	B2	14	Treated	first	5	298.423
1815	subject_Trial 2B2Heatwave28/02/20255	Trial 2	B2	15	Treated	first	5	250.534
1816	subject_Trial 2B2Heatwave28/02/20255	Trial 2	B2	16	Treated	first	5	296.472
1817	subject_Trial 2B2Heatwave28/02/20255	Trial 2	B2	17	Treated	first	5	289.751
1818	subject_Trial 2B2Heatwave28/02/20255	Trial 2	B2	18	Treated	first	5	257.507
1819	subject_Trial 2B2Heatwave28/02/20255	Trial 2	B2	19	Treated	first	5	278.183
1820	subject_Trial 2B2Heatwave28/02/20255	Trial 2	B2	20	Treated	first	5	277.672
1821	subject_Trial 2B2Heatwave28/02/20255	Trial 2	B2	21	Treated	first	5	308.129
1822	subject_Trial 2B2Heatwave28/02/20255	Trial 2	B2	22	Treated	first	5	326.336
1823	subject_Trial 2B2Heatwave28/02/20255	Trial 2	B2	23	Treated	first	5	299.567
1824	subject_Trial 2B2Heatwave28/02/20255	Trial 2	B2	24	Treated	first	5	291.609
1825	subject_Trial 2B2Heatwave28/02/20255	Trial 2	B2	25	Treated	first	5	278.576
1826	subject_Trial 2B2Heatwave28/02/20255	Trial 2	B2	26	Treated	first	5	182.31
1827	subject_Trial 2B2Heatwave28/02/20255	Trial 2	B2	27	Treated	first	5	305.129
1828	subject_Trial 2B2Heatwave28/02/20255	Trial 2	B2	28	Treated	first	5	293.348
1829	subject_Trial 2B2Heatwave28/02/20255	Trial 2	B2	29	Treated	first	5	351.522
1830	subject_Trial 2B2Heatwave28/02/20255	Trial 2	B2	30	Treated	first	5	371.358
1831	subject_Trial 2B2Heatwave28/02/20255	Trial 2	B2	31	Treated	first	5	373.706
1832	subject_Trial 2B2Heatwave28/02/20255	Trial 2	B2	32	Treated	first	5	249.911
1833	subject_Trial 2B2Heatwave28/02/20255	Trial 2	B2	33	Treated	first	5	347.836
1834	subject_Trial 2B2Heatwave28/02/20255	Trial 2	B2	34	Treated	first	5	317.557
1835	subject_Trial 2B2Heatwave28/02/20255	Trial 2	B2	35	Treated	first	5	327.568
1836	subject_Trial 2B2Heatwave28/02/20255	Trial 2	B2	36	Treated	first	5	348.919
1837	subject_Trial 2B2Heatwave28/02/20255	Trial 2	B2	37	Treated	first	5	332.451
1838	subject_Trial 2B2Heatwave28/02/20255	Trial 2	B2	38	Treated	first	5	329.09
1839	subject_Trial 2B2Heatwave28/02/20255	Trial 2	B2	39	Treated	first	5	346.558
1840	subject_Trial 2B2Heatwave28/02/20255	Trial 2	B2	40	Treated	first	5	395.12
1841	subject_Trial 2B2Heatwave28/02/20255	Trial 2	B2	41	Treated	first	5	374.215
1842	subject_Trial 2B2Heatwave28/02/20255	Trial 2	B2	42	Treated	first	5	347.393
1843	subject_Trial 2B2Heatwave28/02/20255	Trial 2	B2	43	Treated	first	5	324.314
1844	subject_Trial 2B2Heatwave28/02/20255	Trial 2	B2	44	Treated	first	5	369.886
1845	subject_Trial 2B2Heatwave28/02/20255	Trial 2	B2	45	Treated	first	5	368.618
1846	subject_Trial 2B2Heatwave28/02/20255	Trial 2	B2	46	Treated	first	5	393.907
1847	subject_Trial 2B2Heatwave28/02/20255	Trial 2	B2	47	Treated	first	5	355.086
1848	subject_Trial 2B2Heatwave28/02/20255	Trial 2	B2	48	Treated	first	5	360.821
1849	subject_Trial 2B2Heatwave28/02/20255	Trial 2	B2	49	Treated	first	5	355.795
1850	subject_Trial 2B2Heatwave28/02/20255	Trial 2	B2	50	Treated	first	5	317.579
1851	subject_Trial 2B2Heatwave28/02/20255	Trial 2	B2	51	Treated	first	5	318.71
1852	subject_Trial 2B2Heatwave28/02/20255	Trial 2	B2	52	Treated	first	5	334.579
1853	subject_Trial 2B2Heatwave28/02/20255	Trial 2	B2	53	Treated	first	5	355.644
1854	subject_Trial 2B2Heatwave28/02/20255	Trial 2	B2	54	Treated	first	5	328.945
1855	subject_Trial 2B2Heatwave28/02/20255	Trial 2	B2	55	Treated	first	5	334.874
1856	subject_Trial 2B2Heatwave28/02/20255	Trial 2	B2	56	Treated	first	5	312.735
1857	subject_Trial 2B2Heatwave28/02/20255	Trial 2	B2	57	Treated	first	5	319.03
1858	subject_Trial 2B2Heatwave28/02/20255	Trial 2	B2	58	Treated	first	5	368.407
1859	subject_Trial 2B2Heatwave28/02/20255	Trial 2	B2	59	Treated	first	5	300.225
1860	subject_Trial 2B2Heatwave28/02/20255	Trial 2	B2	60	Treated	first	5	272.766
1861	subject_Trial 2B3Control28/02/20252	Trial 2	B3	1	Control	first	2	81.7792
1862	subject_Trial 2B3Control28/02/20252	Trial 2	B3	2	Control	first	2	36.9566
1863	subject_Trial 2B3Control28/02/20252	Trial 2	B3	3	Control	first	2	57.3417
1864	subject_Trial 2B3Control28/02/20252	Trial 2	B3	4	Control	first	2	48.3318
1865	subject_Trial 2B3Control28/02/20252	Trial 2	B3	5	Control	first	2	67.9682
1866	subject_Trial 2B3Control28/02/20252	Trial 2	B3	6	Control	first	2	54.3617
1867	subject_Trial 2B3Control28/02/20252	Trial 2	B3	7	Control	first	2	56.3671
1868	subject_Trial 2B3Control28/02/20252	Trial 2	B3	8	Control	first	2	91.4372
1869	subject_Trial 2B3Control28/02/20252	Trial 2	B3	9	Control	first	2	70.8101
1870	subject_Trial 2B3Control28/02/20252	Trial 2	B3	10	Control	first	2	64.3546
1871	subject_Trial 2B3Control28/02/20252	Trial 2	B3	11	Control	first	2	41.695
1872	subject_Trial 2B3Control28/02/20252	Trial 2	B3	12	Control	first	2	49.533
1873	subject_Trial 2B3Control28/02/20252	Trial 2	B3	13	Control	first	2	40.9052
1874	subject_Trial 2B3Control28/02/20252	Trial 2	B3	14	Control	first	2	60.6612
1875	subject_Trial 2B3Control28/02/20252	Trial 2	B3	15	Control	first	2	65.8713
1876	subject_Trial 2B3Control28/02/20252	Trial 2	B3	16	Control	first	2	51.5506
1877	subject_Trial 2B3Control28/02/20252	Trial 2	B3	17	Control	first	2	39.344
1878	subject_Trial 2B3Control28/02/20252	Trial 2	B3	18	Control	first	2	36.6421
1879	subject_Trial 2B3Control28/02/20252	Trial 2	B3	19	Control	first	2	37.4355
1880	subject_Trial 2B3Control28/02/20252	Trial 2	B3	20	Control	first	2	82.4441
1881	subject_Trial 2B3Control28/02/20252	Trial 2	B3	21	Control	first	2	47.6071
1882	subject_Trial 2B3Control28/02/20252	Trial 2	B3	22	Control	first	2	49.9814
1883	subject_Trial 2B3Control28/02/20252	Trial 2	B3	23	Control	first	2	47.8835
1884	subject_Trial 2B3Control28/02/20252	Trial 2	B3	24	Control	first	2	37.6836
1885	subject_Trial 2B3Control28/02/20252	Trial 2	B3	25	Control	first	2	57.3106
1886	subject_Trial 2B3Control28/02/20252	Trial 2	B3	26	Control	first	2	79.26
1887	subject_Trial 2B3Control28/02/20252	Trial 2	B3	27	Control	first	2	59.8445
1888	subject_Trial 2B3Control28/02/20252	Trial 2	B3	28	Control	first	2	18.4212
1889	subject_Trial 2B3Control28/02/20252	Trial 2	B3	29	Control	first	2	54.7757
1890	subject_Trial 2B3Control28/02/20252	Trial 2	B3	30	Control	first	2	26.7333
1891	subject_Trial 2B3Control28/02/20252	Trial 2	B3	31	Control	first	2	52.442
1892	subject_Trial 2B3Control28/02/20252	Trial 2	B3	32	Control	first	2	75.7309
1893	subject_Trial 2B3Control28/02/20252	Trial 2	B3	33	Control	first	2	37.7986
1894	subject_Trial 2B3Control28/02/20252	Trial 2	B3	34	Control	first	2	74.8846
1895	subject_Trial 2B3Control28/02/20252	Trial 2	B3	35	Control	first	2	21.9478
1896	subject_Trial 2B3Control28/02/20252	Trial 2	B3	36	Control	first	2	23.5272
1897	subject_Trial 2B3Control28/02/20252	Trial 2	B3	37	Control	first	2	48.9977
1898	subject_Trial 2B3Control28/02/20252	Trial 2	B3	38	Control	first	2	56.8455
1899	subject_Trial 2B3Control28/02/20252	Trial 2	B3	39	Control	first	2	32.5296
1900	subject_Trial 2B3Control28/02/20252	Trial 2	B3	40	Control	first	2	39.7863
1901	subject_Trial 2B3Control28/02/20252	Trial 2	B3	41	Control	first	2	68.0892
1902	subject_Trial 2B3Control28/02/20252	Trial 2	B3	42	Control	first	2	40.0547
1903	subject_Trial 2B3Control28/02/20252	Trial 2	B3	43	Control	first	2	45.9098
1904	subject_Trial 2B3Control28/02/20252	Trial 2	B3	44	Control	first	2	35.5673
1905	subject_Trial 2B3Control28/02/20252	Trial 2	B3	45	Control	first	2	43.781
1906	subject_Trial 2B3Control28/02/20252	Trial 2	B3	46	Control	first	2	35.5783
1907	subject_Trial 2B3Control28/02/20252	Trial 2	B3	47	Control	first	2	23.8418
1908	subject_Trial 2B3Control28/02/20252	Trial 2	B3	48	Control	first	2	32.8044
1909	subject_Trial 2B3Control28/02/20252	Trial 2	B3	49	Control	first	2	47.1597
1910	subject_Trial 2B3Control28/02/20252	Trial 2	B3	50	Control	first	2	24.4931
1911	subject_Trial 2B3Control28/02/20252	Trial 2	B3	51	Control	first	2	24.677
1912	subject_Trial 2B3Control28/02/20252	Trial 2	B3	52	Control	first	2	26.1344
1913	subject_Trial 2B3Control28/02/20252	Trial 2	B3	53	Control	first	2	38.8918
1914	subject_Trial 2B3Control28/02/20252	Trial 2	B3	54	Control	first	2	24.1658
1915	subject_Trial 2B3Control28/02/20252	Trial 2	B3	55	Control	first	2	28.0633
1916	subject_Trial 2B3Control28/02/20252	Trial 2	B3	56	Control	first	2	52.663
1917	subject_Trial 2B3Control28/02/20252	Trial 2	B3	57	Control	first	2	30.4131
1918	subject_Trial 2B3Control28/02/20252	Trial 2	B3	58	Control	first	2	65.3312
1919	subject_Trial 2B3Control28/02/20252	Trial 2	B3	59	Control	first	2	33.5529
1920	subject_Trial 2B3Control28/02/20252	Trial 2	B3	60	Control	first	2	20.0223
1921	subject_Trial 2B4Heatwave28/02/20254	Trial 2	B4	1	Treated	first	4	198.073
1922	subject_Trial 2B4Heatwave28/02/20254	Trial 2	B4	2	Treated	first	4	163.942
1923	subject_Trial 2B4Heatwave28/02/20254	Trial 2	B4	3	Treated	first	4	182.131
1924	subject_Trial 2B4Heatwave28/02/20254	Trial 2	B4	4	Treated	first	4	183.683
1925	subject_Trial 2B4Heatwave28/02/20254	Trial 2	B4	5	Treated	first	4	181.715
1926	subject_Trial 2B4Heatwave28/02/20254	Trial 2	B4	6	Treated	first	4	200.551
1927	subject_Trial 2B4Heatwave28/02/20254	Trial 2	B4	7	Treated	first	4	173.554
1928	subject_Trial 2B4Heatwave28/02/20254	Trial 2	B4	8	Treated	first	4	157.239
1929	subject_Trial 2B4Heatwave28/02/20254	Trial 2	B4	9	Treated	first	4	173.758
1930	subject_Trial 2B4Heatwave28/02/20254	Trial 2	B4	10	Treated	first	4	167.704
1931	subject_Trial 2B4Heatwave28/02/20254	Trial 2	B4	11	Treated	first	4	189.378
1932	subject_Trial 2B4Heatwave28/02/20254	Trial 2	B4	12	Treated	first	4	181.281
1933	subject_Trial 2B4Heatwave28/02/20254	Trial 2	B4	13	Treated	first	4	162.371
1934	subject_Trial 2B4Heatwave28/02/20254	Trial 2	B4	14	Treated	first	4	157.017
1935	subject_Trial 2B4Heatwave28/02/20254	Trial 2	B4	15	Treated	first	4	147.319
1936	subject_Trial 2B4Heatwave28/02/20254	Trial 2	B4	16	Treated	first	4	177.644
1937	subject_Trial 2B4Heatwave28/02/20254	Trial 2	B4	17	Treated	first	4	210.668
1938	subject_Trial 2B4Heatwave28/02/20254	Trial 2	B4	18	Treated	first	4	176.57
1939	subject_Trial 2B4Heatwave28/02/20254	Trial 2	B4	19	Treated	first	4	190.208
1940	subject_Trial 2B4Heatwave28/02/20254	Trial 2	B4	20	Treated	first	4	197.065
1941	subject_Trial 2B4Heatwave28/02/20254	Trial 2	B4	21	Treated	first	4	197.501
1942	subject_Trial 2B4Heatwave28/02/20254	Trial 2	B4	22	Treated	first	4	165.281
1943	subject_Trial 2B4Heatwave28/02/20254	Trial 2	B4	23	Treated	first	4	200.071
1944	subject_Trial 2B4Heatwave28/02/20254	Trial 2	B4	24	Treated	first	4	190.848
1945	subject_Trial 2B4Heatwave28/02/20254	Trial 2	B4	25	Treated	first	4	149.089
1946	subject_Trial 2B4Heatwave28/02/20254	Trial 2	B4	26	Treated	first	4	176.228
1947	subject_Trial 2B4Heatwave28/02/20254	Trial 2	B4	27	Treated	first	4	163.11
1948	subject_Trial 2B4Heatwave28/02/20254	Trial 2	B4	28	Treated	first	4	169.923
1949	subject_Trial 2B4Heatwave28/02/20254	Trial 2	B4	29	Treated	first	4	175.721
1950	subject_Trial 2B4Heatwave28/02/20254	Trial 2	B4	30	Treated	first	4	147.911
1951	subject_Trial 2B4Heatwave28/02/20254	Trial 2	B4	31	Treated	first	4	164.853
1952	subject_Trial 2B4Heatwave28/02/20254	Trial 2	B4	32	Treated	first	4	186.587
1953	subject_Trial 2B4Heatwave28/02/20254	Trial 2	B4	33	Treated	first	4	152.951
1954	subject_Trial 2B4Heatwave28/02/20254	Trial 2	B4	34	Treated	first	4	180.425
1955	subject_Trial 2B4Heatwave28/02/20254	Trial 2	B4	35	Treated	first	4	185.067
1956	subject_Trial 2B4Heatwave28/02/20254	Trial 2	B4	36	Treated	first	4	172.874
1957	subject_Trial 2B4Heatwave28/02/20254	Trial 2	B4	37	Treated	first	4	172.99
1958	subject_Trial 2B4Heatwave28/02/20254	Trial 2	B4	38	Treated	first	4	195.312
1959	subject_Trial 2B4Heatwave28/02/20254	Trial 2	B4	39	Treated	first	4	181.656
1960	subject_Trial 2B4Heatwave28/02/20254	Trial 2	B4	40	Treated	first	4	202.965
1961	subject_Trial 2B4Heatwave28/02/20254	Trial 2	B4	41	Treated	first	4	191.734
1962	subject_Trial 2B4Heatwave28/02/20254	Trial 2	B4	42	Treated	first	4	189.134
1963	subject_Trial 2B4Heatwave28/02/20254	Trial 2	B4	43	Treated	first	4	199.458
1964	subject_Trial 2B4Heatwave28/02/20254	Trial 2	B4	44	Treated	first	4	220.223
1965	subject_Trial 2B4Heatwave28/02/20254	Trial 2	B4	45	Treated	first	4	184.454
1966	subject_Trial 2B4Heatwave28/02/20254	Trial 2	B4	46	Treated	first	4	178.642
1967	subject_Trial 2B4Heatwave28/02/20254	Trial 2	B4	47	Treated	first	4	157.037
1968	subject_Trial 2B4Heatwave28/02/20254	Trial 2	B4	48	Treated	first	4	202.579
1969	subject_Trial 2B4Heatwave28/02/20254	Trial 2	B4	49	Treated	first	4	194.615
1970	subject_Trial 2B4Heatwave28/02/20254	Trial 2	B4	50	Treated	first	4	207.242
1971	subject_Trial 2B4Heatwave28/02/20254	Trial 2	B4	51	Treated	first	4	206.427
1972	subject_Trial 2B4Heatwave28/02/20254	Trial 2	B4	52	Treated	first	4	228.457
1973	subject_Trial 2B4Heatwave28/02/20254	Trial 2	B4	53	Treated	first	4	224.332
1974	subject_Trial 2B4Heatwave28/02/20254	Trial 2	B4	54	Treated	first	4	171.114
1975	subject_Trial 2B4Heatwave28/02/20254	Trial 2	B4	55	Treated	first	4	206.41
1976	subject_Trial 2B4Heatwave28/02/20254	Trial 2	B4	56	Treated	first	4	185.317
1977	subject_Trial 2B4Heatwave28/02/20254	Trial 2	B4	57	Treated	first	4	216.785
1978	subject_Trial 2B4Heatwave28/02/20254	Trial 2	B4	58	Treated	first	4	217.125
1979	subject_Trial 2B4Heatwave28/02/20254	Trial 2	B4	59	Treated	first	4	218.267
1980	subject_Trial 2B4Heatwave28/02/20254	Trial 2	B4	60	Treated	first	4	189.842
1981	subject_Trial 2B5Control28/02/20253	Trial 2	B5	1	Control	first	3	20.2257
1982	subject_Trial 2B5Control28/02/20253	Trial 2	B5	2	Control	first	3	16.7545
1983	subject_Trial 2B5Control28/02/20253	Trial 2	B5	3	Control	first	3	25.1612
1984	subject_Trial 2B5Control28/02/20253	Trial 2	B5	4	Control	first	3	92.752
1985	subject_Trial 2B5Control28/02/20253	Trial 2	B5	5	Control	first	3	125.157
1986	subject_Trial 2B5Control28/02/20253	Trial 2	B5	6	Control	first	3	119.728
1987	subject_Trial 2B5Control28/02/20253	Trial 2	B5	7	Control	first	3	92.832
1988	subject_Trial 2B5Control28/02/20253	Trial 2	B5	8	Control	first	3	51.2589
1989	subject_Trial 2B5Control28/02/20253	Trial 2	B5	9	Control	first	3	7.46809
1990	subject_Trial 2B5Control28/02/20253	Trial 2	B5	10	Control	first	3	88.1452
1991	subject_Trial 2B5Control28/02/20253	Trial 2	B5	11	Control	first	3	31.5725
1992	subject_Trial 2B5Control28/02/20253	Trial 2	B5	12	Control	first	3	0.642542
1993	subject_Trial 2B5Control28/02/20253	Trial 2	B5	13	Control	first	3	3.74849
1994	subject_Trial 2B5Control28/02/20253	Trial 2	B5	14	Control	first	3	35.859
1995	subject_Trial 2B5Control28/02/20253	Trial 2	B5	15	Control	first	3	73.3161
1996	subject_Trial 2B5Control28/02/20253	Trial 2	B5	16	Control	first	3	78.4738
1997	subject_Trial 2B5Control28/02/20253	Trial 2	B5	17	Control	first	3	35.8159
1998	subject_Trial 2B5Control28/02/20253	Trial 2	B5	18	Control	first	3	9.31276
1999	subject_Trial 2B5Control28/02/20253	Trial 2	B5	19	Control	first	3	4.82017
2000	subject_Trial 2B5Control28/02/20253	Trial 2	B5	20	Control	first	3	10.7606
2001	subject_Trial 2B5Control28/02/20253	Trial 2	B5	21	Control	first	3	89.6327
2002	subject_Trial 2B5Control28/02/20253	Trial 2	B5	22	Control	first	3	27.0498
2003	subject_Trial 2B5Control28/02/20253	Trial 2	B5	23	Control	first	3	58.787
2004	subject_Trial 2B5Control28/02/20253	Trial 2	B5	24	Control	first	3	4.5393
2005	subject_Trial 2B5Control28/02/20253	Trial 2	B5	25	Control	first	3	10.4232
2006	subject_Trial 2B5Control28/02/20253	Trial 2	B5	26	Control	first	3	38.4159
2007	subject_Trial 2B5Control28/02/20253	Trial 2	B5	27	Control	first	3	51.4239
2008	subject_Trial 2B5Control28/02/20253	Trial 2	B5	28	Control	first	3	17.7684
2009	subject_Trial 2B5Control28/02/20253	Trial 2	B5	29	Control	first	3	19.7016
2010	subject_Trial 2B5Control28/02/20253	Trial 2	B5	30	Control	first	3	42.5003
2011	subject_Trial 2B5Control28/02/20253	Trial 2	B5	31	Control	first	3	69.3315
2012	subject_Trial 2B5Control28/02/20253	Trial 2	B5	32	Control	first	3	10.98
2013	subject_Trial 2B5Control28/02/20253	Trial 2	B5	33	Control	first	3	30.0639
2014	subject_Trial 2B5Control28/02/20253	Trial 2	B5	34	Control	first	3	15.2762
2015	subject_Trial 2B5Control28/02/20253	Trial 2	B5	35	Control	first	3	0.619453
2016	subject_Trial 2B5Control28/02/20253	Trial 2	B5	36	Control	first	3	39.0403
2017	subject_Trial 2B5Control28/02/20253	Trial 2	B5	37	Control	first	3	49.1449
2018	subject_Trial 2B5Control28/02/20253	Trial 2	B5	38	Control	first	3	22.7932
2019	subject_Trial 2B5Control28/02/20253	Trial 2	B5	39	Control	first	3	3.02999
2020	subject_Trial 2B5Control28/02/20253	Trial 2	B5	40	Control	first	3	9.36025
2021	subject_Trial 2B5Control28/02/20253	Trial 2	B5	41	Control	first	3	65.2819
2022	subject_Trial 2B5Control28/02/20253	Trial 2	B5	42	Control	first	3	61.5587
2023	subject_Trial 2B5Control28/02/20253	Trial 2	B5	43	Control	first	3	21.9895
2024	subject_Trial 2B5Control28/02/20253	Trial 2	B5	44	Control	first	3	44.7472
2025	subject_Trial 2B5Control28/02/20253	Trial 2	B5	45	Control	first	3	39.9091
2026	subject_Trial 2B5Control28/02/20253	Trial 2	B5	46	Control	first	3	34.8337
2027	subject_Trial 2B5Control28/02/20253	Trial 2	B5	47	Control	first	3	32.8599
2028	subject_Trial 2B5Control28/02/20253	Trial 2	B5	48	Control	first	3	15.6862
2029	subject_Trial 2B5Control28/02/20253	Trial 2	B5	49	Control	first	3	61.4359
2030	subject_Trial 2B5Control28/02/20253	Trial 2	B5	50	Control	first	3	32.5442
2031	subject_Trial 2B5Control28/02/20253	Trial 2	B5	51	Control	first	3	8.65687
2032	subject_Trial 2B5Control28/02/20253	Trial 2	B5	52	Control	first	3	13.0529
2033	subject_Trial 2B5Control28/02/20253	Trial 2	B5	53	Control	first	3	36.5271
2034	subject_Trial 2B5Control28/02/20253	Trial 2	B5	54	Control	first	3	22.1919
2035	subject_Trial 2B5Control28/02/20253	Trial 2	B5	55	Control	first	3	9.89608
2036	subject_Trial 2B5Control28/02/20253	Trial 2	B5	56	Control	first	3	85.3108
2037	subject_Trial 2B5Control28/02/20253	Trial 2	B5	57	Control	first	3	29.3826
2038	subject_Trial 2B5Control28/02/20253	Trial 2	B5	58	Control	first	3	25.2636
2039	subject_Trial 2B5Control28/02/20253	Trial 2	B5	59	Control	first	3	67.3226
2040	subject_Trial 2B5Control28/02/20253	Trial 2	B5	60	Control	first	3	47.4245
2041	subject_Trial 2B6Heatwave28/02/20253	Trial 2	B6	1	Treated	first	3	45.1211
2042	subject_Trial 2B6Heatwave28/02/20253	Trial 2	B6	2	Treated	first	3	53.6628
2043	subject_Trial 2B6Heatwave28/02/20253	Trial 2	B6	3	Treated	first	3	82.8016
2044	subject_Trial 2B6Heatwave28/02/20253	Trial 2	B6	4	Treated	first	3	92.7051
2045	subject_Trial 2B6Heatwave28/02/20253	Trial 2	B6	5	Treated	first	3	107.645
2046	subject_Trial 2B6Heatwave28/02/20253	Trial 2	B6	6	Treated	first	3	98.5615
2047	subject_Trial 2B6Heatwave28/02/20253	Trial 2	B6	7	Treated	first	3	85.7602
2048	subject_Trial 2B6Heatwave28/02/20253	Trial 2	B6	8	Treated	first	3	102.495
2049	subject_Trial 2B6Heatwave28/02/20253	Trial 2	B6	9	Treated	first	3	111.533
2050	subject_Trial 2B6Heatwave28/02/20253	Trial 2	B6	10	Treated	first	3	99.2056
2051	subject_Trial 2B6Heatwave28/02/20253	Trial 2	B6	11	Treated	first	3	80.0048
2052	subject_Trial 2B6Heatwave28/02/20253	Trial 2	B6	12	Treated	first	3	46.7215
2053	subject_Trial 2B6Heatwave28/02/20253	Trial 2	B6	13	Treated	first	3	77.2604
2054	subject_Trial 2B6Heatwave28/02/20253	Trial 2	B6	14	Treated	first	3	85.9728
2055	subject_Trial 2B6Heatwave28/02/20253	Trial 2	B6	15	Treated	first	3	78.5999
2056	subject_Trial 2B6Heatwave28/02/20253	Trial 2	B6	16	Treated	first	3	75.7396
2057	subject_Trial 2B6Heatwave28/02/20253	Trial 2	B6	17	Treated	first	3	79.0399
2058	subject_Trial 2B6Heatwave28/02/20253	Trial 2	B6	18	Treated	first	3	70.2379
2059	subject_Trial 2B6Heatwave28/02/20253	Trial 2	B6	19	Treated	first	3	41.5679
2060	subject_Trial 2B6Heatwave28/02/20253	Trial 2	B6	20	Treated	first	3	23.831
2061	subject_Trial 2B6Heatwave28/02/20253	Trial 2	B6	21	Treated	first	3	26.7799
2062	subject_Trial 2B6Heatwave28/02/20253	Trial 2	B6	22	Treated	first	3	80.3959
2063	subject_Trial 2B6Heatwave28/02/20253	Trial 2	B6	23	Treated	first	3	60.9942
2064	subject_Trial 2B6Heatwave28/02/20253	Trial 2	B6	24	Treated	first	3	78.404
2065	subject_Trial 2B6Heatwave28/02/20253	Trial 2	B6	25	Treated	first	3	52.7323
2066	subject_Trial 2B6Heatwave28/02/20253	Trial 2	B6	26	Treated	first	3	47.9852
2067	subject_Trial 2B6Heatwave28/02/20253	Trial 2	B6	27	Treated	first	3	56.5376
2068	subject_Trial 2B6Heatwave28/02/20253	Trial 2	B6	28	Treated	first	3	61.4391
2069	subject_Trial 2B6Heatwave28/02/20253	Trial 2	B6	29	Treated	first	3	58.2168
2070	subject_Trial 2B6Heatwave28/02/20253	Trial 2	B6	30	Treated	first	3	45.261
2071	subject_Trial 2B6Heatwave28/02/20253	Trial 2	B6	31	Treated	first	3	32.7008
2072	subject_Trial 2B6Heatwave28/02/20253	Trial 2	B6	32	Treated	first	3	11.189
2073	subject_Trial 2B6Heatwave28/02/20253	Trial 2	B6	33	Treated	first	3	3.41993
2074	subject_Trial 2B6Heatwave28/02/20253	Trial 2	B6	34	Treated	first	3	9.37985
2075	subject_Trial 2B6Heatwave28/02/20253	Trial 2	B6	35	Treated	first	3	11.9737
2076	subject_Trial 2B6Heatwave28/02/20253	Trial 2	B6	36	Treated	first	3	84.5365
2077	subject_Trial 2B6Heatwave28/02/20253	Trial 2	B6	37	Treated	first	3	130.46
2078	subject_Trial 2B6Heatwave28/02/20253	Trial 2	B6	38	Treated	first	3	104.49
2079	subject_Trial 2B6Heatwave28/02/20253	Trial 2	B6	39	Treated	first	3	141.815
2080	subject_Trial 2B6Heatwave28/02/20253	Trial 2	B6	40	Treated	first	3	132.961
2081	subject_Trial 2B6Heatwave28/02/20253	Trial 2	B6	41	Treated	first	3	149.051
2082	subject_Trial 2B6Heatwave28/02/20253	Trial 2	B6	42	Treated	first	3	97.6897
2083	subject_Trial 2B6Heatwave28/02/20253	Trial 2	B6	43	Treated	first	3	134.738
2084	subject_Trial 2B6Heatwave28/02/20253	Trial 2	B6	44	Treated	first	3	59.2478
2085	subject_Trial 2B6Heatwave28/02/20253	Trial 2	B6	45	Treated	first	3	28.5852
2086	subject_Trial 2B6Heatwave28/02/20253	Trial 2	B6	46	Treated	first	3	13.5868
2087	subject_Trial 2B6Heatwave28/02/20253	Trial 2	B6	47	Treated	first	3	8.48673
2088	subject_Trial 2B6Heatwave28/02/20253	Trial 2	B6	48	Treated	first	3	5.32292
2089	subject_Trial 2B6Heatwave28/02/20253	Trial 2	B6	49	Treated	first	3	2.51132
2090	subject_Trial 2B6Heatwave28/02/20253	Trial 2	B6	50	Treated	first	3	2.33289
2091	subject_Trial 2B6Heatwave28/02/20253	Trial 2	B6	51	Treated	first	3	3.4856
2092	subject_Trial 2B6Heatwave28/02/20253	Trial 2	B6	52	Treated	first	3	5.4407
2093	subject_Trial 2B6Heatwave28/02/20253	Trial 2	B6	53	Treated	first	3	24.676
2094	subject_Trial 2B6Heatwave28/02/20253	Trial 2	B6	54	Treated	first	3	158.374
2095	subject_Trial 2B6Heatwave28/02/20253	Trial 2	B6	55	Treated	first	3	104.958
2096	subject_Trial 2B6Heatwave28/02/20253	Trial 2	B6	56	Treated	first	3	52.8205
2097	subject_Trial 2B6Heatwave28/02/20253	Trial 2	B6	57	Treated	first	3	18.5376
2098	subject_Trial 2B6Heatwave28/02/20253	Trial 2	B6	58	Treated	first	3	99.4186
2099	subject_Trial 2B6Heatwave28/02/20253	Trial 2	B6	59	Treated	first	3	108.768
2100	subject_Trial 2B6Heatwave28/02/20253	Trial 2	B6	60	Treated	first	3	107.798
2101	subject_Trial 2C1Heatwave28/02/20256	Trial 2	C1	1	Treated	first	6	50.0012
2102	subject_Trial 2C1Heatwave28/02/20256	Trial 2	C1	2	Treated	first	6	73.0436
2103	subject_Trial 2C1Heatwave28/02/20256	Trial 2	C1	3	Treated	first	6	20.1813
2104	subject_Trial 2C1Heatwave28/02/20256	Trial 2	C1	4	Treated	first	6	45.877
2105	subject_Trial 2C1Heatwave28/02/20256	Trial 2	C1	5	Treated	first	6	18.0042
2106	subject_Trial 2C1Heatwave28/02/20256	Trial 2	C1	6	Treated	first	6	111.414
2107	subject_Trial 2C1Heatwave28/02/20256	Trial 2	C1	7	Treated	first	6	157.2
2108	subject_Trial 2C1Heatwave28/02/20256	Trial 2	C1	8	Treated	first	6	199.333
2109	subject_Trial 2C1Heatwave28/02/20256	Trial 2	C1	9	Treated	first	6	188.877
2110	subject_Trial 2C1Heatwave28/02/20256	Trial 2	C1	10	Treated	first	6	188.422
2111	subject_Trial 2C1Heatwave28/02/20256	Trial 2	C1	11	Treated	first	6	206.576
2112	subject_Trial 2C1Heatwave28/02/20256	Trial 2	C1	12	Treated	first	6	164.298
2113	subject_Trial 2C1Heatwave28/02/20256	Trial 2	C1	13	Treated	first	6	159.944
2114	subject_Trial 2C1Heatwave28/02/20256	Trial 2	C1	14	Treated	first	6	145.482
2115	subject_Trial 2C1Heatwave28/02/20256	Trial 2	C1	15	Treated	first	6	180.959
2116	subject_Trial 2C1Heatwave28/02/20256	Trial 2	C1	16	Treated	first	6	96.1815
2117	subject_Trial 2C1Heatwave28/02/20256	Trial 2	C1	17	Treated	first	6	144.216
2118	subject_Trial 2C1Heatwave28/02/20256	Trial 2	C1	18	Treated	first	6	108.818
2119	subject_Trial 2C1Heatwave28/02/20256	Trial 2	C1	19	Treated	first	6	83.999
2120	subject_Trial 2C1Heatwave28/02/20256	Trial 2	C1	20	Treated	first	6	69.9961
2121	subject_Trial 2C1Heatwave28/02/20256	Trial 2	C1	21	Treated	first	6	44.3158
2122	subject_Trial 2C1Heatwave28/02/20256	Trial 2	C1	22	Treated	first	6	35.1627
2123	subject_Trial 2C1Heatwave28/02/20256	Trial 2	C1	23	Treated	first	6	70.9448
2124	subject_Trial 2C1Heatwave28/02/20256	Trial 2	C1	24	Treated	first	6	91.6729
2125	subject_Trial 2C1Heatwave28/02/20256	Trial 2	C1	25	Treated	first	6	100.017
2126	subject_Trial 2C1Heatwave28/02/20256	Trial 2	C1	26	Treated	first	6	115.699
2127	subject_Trial 2C1Heatwave28/02/20256	Trial 2	C1	27	Treated	first	6	93.6802
2128	subject_Trial 2C1Heatwave28/02/20256	Trial 2	C1	28	Treated	first	6	93.621
2129	subject_Trial 2C1Heatwave28/02/20256	Trial 2	C1	29	Treated	first	6	103.232
2130	subject_Trial 2C1Heatwave28/02/20256	Trial 2	C1	30	Treated	first	6	114.204
2131	subject_Trial 2C1Heatwave28/02/20256	Trial 2	C1	31	Treated	first	6	87.5725
2132	subject_Trial 2C1Heatwave28/02/20256	Trial 2	C1	32	Treated	first	6	44.1898
2133	subject_Trial 2C1Heatwave28/02/20256	Trial 2	C1	33	Treated	first	6	43.5293
2134	subject_Trial 2C1Heatwave28/02/20256	Trial 2	C1	34	Treated	first	6	4.85534
2135	subject_Trial 2C1Heatwave28/02/20256	Trial 2	C1	35	Treated	first	6	24.3332
2136	subject_Trial 2C1Heatwave28/02/20256	Trial 2	C1	36	Treated	first	6	38.923
2137	subject_Trial 2C1Heatwave28/02/20256	Trial 2	C1	37	Treated	first	6	22.978
2138	subject_Trial 2C1Heatwave28/02/20256	Trial 2	C1	38	Treated	first	6	37.0802
2139	subject_Trial 2C1Heatwave28/02/20256	Trial 2	C1	39	Treated	first	6	25.8708
2140	subject_Trial 2C1Heatwave28/02/20256	Trial 2	C1	40	Treated	first	6	5.71508
2141	subject_Trial 2C1Heatwave28/02/20256	Trial 2	C1	41	Treated	first	6	14.0291
2142	subject_Trial 2C1Heatwave28/02/20256	Trial 2	C1	42	Treated	first	6	33.676
2143	subject_Trial 2C1Heatwave28/02/20256	Trial 2	C1	43	Treated	first	6	37.3254
2144	subject_Trial 2C1Heatwave28/02/20256	Trial 2	C1	44	Treated	first	6	20.0568
2145	subject_Trial 2C1Heatwave28/02/20256	Trial 2	C1	45	Treated	first	6	42.9683
2146	subject_Trial 2C1Heatwave28/02/20256	Trial 2	C1	46	Treated	first	6	21.1315
2147	subject_Trial 2C1Heatwave28/02/20256	Trial 2	C1	47	Treated	first	6	7.86361
2148	subject_Trial 2C1Heatwave28/02/20256	Trial 2	C1	48	Treated	first	6	14.8035
2149	subject_Trial 2C1Heatwave28/02/20256	Trial 2	C1	49	Treated	first	6	28.4481
2150	subject_Trial 2C1Heatwave28/02/20256	Trial 2	C1	50	Treated	first	6	12.2368
2151	subject_Trial 2C1Heatwave28/02/20256	Trial 2	C1	51	Treated	first	6	12.7062
2152	subject_Trial 2C1Heatwave28/02/20256	Trial 2	C1	52	Treated	first	6	17.8877
2153	subject_Trial 2C1Heatwave28/02/20256	Trial 2	C1	53	Treated	first	6	28.8453
2154	subject_Trial 2C1Heatwave28/02/20256	Trial 2	C1	54	Treated	first	6	26.0394
2155	subject_Trial 2C1Heatwave28/02/20256	Trial 2	C1	55	Treated	first	6	18.5189
2156	subject_Trial 2C1Heatwave28/02/20256	Trial 2	C1	56	Treated	first	6	20.8141
2157	subject_Trial 2C1Heatwave28/02/20256	Trial 2	C1	57	Treated	first	6	18.2806
2158	subject_Trial 2C1Heatwave28/02/20256	Trial 2	C1	58	Treated	first	6	15.3034
2159	subject_Trial 2C1Heatwave28/02/20256	Trial 2	C1	59	Treated	first	6	39.0568
2160	subject_Trial 2C1Heatwave28/02/20256	Trial 2	C1	60	Treated	first	6	18.2817
2161	subject_Trial 2C2Heatwave28/02/20253	Trial 2	C2	1	Treated	first	3	26.9108
2162	subject_Trial 2C2Heatwave28/02/20253	Trial 2	C2	2	Treated	first	3	9.71078
2163	subject_Trial 2C2Heatwave28/02/20253	Trial 2	C2	3	Treated	first	3	3.24853
2164	subject_Trial 2C2Heatwave28/02/20253	Trial 2	C2	4	Treated	first	3	5.24102
2165	subject_Trial 2C2Heatwave28/02/20253	Trial 2	C2	5	Treated	first	3	14.4515
2166	subject_Trial 2C2Heatwave28/02/20253	Trial 2	C2	6	Treated	first	3	64.7535
2167	subject_Trial 2C2Heatwave28/02/20253	Trial 2	C2	7	Treated	first	3	76.1527
2168	subject_Trial 2C2Heatwave28/02/20253	Trial 2	C2	8	Treated	first	3	73.5618
2169	subject_Trial 2C2Heatwave28/02/20253	Trial 2	C2	9	Treated	first	3	74.3483
2170	subject_Trial 2C2Heatwave28/02/20253	Trial 2	C2	10	Treated	first	3	84.5354
2171	subject_Trial 2C2Heatwave28/02/20253	Trial 2	C2	11	Treated	first	3	94.6849
2172	subject_Trial 2C2Heatwave28/02/20253	Trial 2	C2	12	Treated	first	3	79.4711
2173	subject_Trial 2C2Heatwave28/02/20253	Trial 2	C2	13	Treated	first	3	78.305
2174	subject_Trial 2C2Heatwave28/02/20253	Trial 2	C2	14	Treated	first	3	70.954
2175	subject_Trial 2C2Heatwave28/02/20253	Trial 2	C2	15	Treated	first	3	61.1198
2176	subject_Trial 2C2Heatwave28/02/20253	Trial 2	C2	16	Treated	first	3	13.2251
2177	subject_Trial 2C2Heatwave28/02/20253	Trial 2	C2	17	Treated	first	3	34.0226
2178	subject_Trial 2C2Heatwave28/02/20253	Trial 2	C2	18	Treated	first	3	45.4565
2179	subject_Trial 2C2Heatwave28/02/20253	Trial 2	C2	19	Treated	first	3	24.912
2180	subject_Trial 2C2Heatwave28/02/20253	Trial 2	C2	20	Treated	first	3	12.4141
2181	subject_Trial 2C2Heatwave28/02/20253	Trial 2	C2	21	Treated	first	3	20.8667
2182	subject_Trial 2C2Heatwave28/02/20253	Trial 2	C2	22	Treated	first	3	59.5848
2183	subject_Trial 2C2Heatwave28/02/20253	Trial 2	C2	23	Treated	first	3	69.0501
2184	subject_Trial 2C2Heatwave28/02/20253	Trial 2	C2	24	Treated	first	3	82.0093
2185	subject_Trial 2C2Heatwave28/02/20253	Trial 2	C2	25	Treated	first	3	72.0789
2186	subject_Trial 2C2Heatwave28/02/20253	Trial 2	C2	26	Treated	first	3	81.6944
2187	subject_Trial 2C2Heatwave28/02/20253	Trial 2	C2	27	Treated	first	3	58.8888
2188	subject_Trial 2C2Heatwave28/02/20253	Trial 2	C2	28	Treated	first	3	39.9359
2189	subject_Trial 2C2Heatwave28/02/20253	Trial 2	C2	29	Treated	first	3	26.3021
2190	subject_Trial 2C2Heatwave28/02/20253	Trial 2	C2	30	Treated	first	3	19.2016
2191	subject_Trial 2C2Heatwave28/02/20253	Trial 2	C2	31	Treated	first	3	33.0758
2192	subject_Trial 2C2Heatwave28/02/20253	Trial 2	C2	32	Treated	first	3	12.0329
2193	subject_Trial 2C2Heatwave28/02/20253	Trial 2	C2	33	Treated	first	3	57.9652
2194	subject_Trial 2C2Heatwave28/02/20253	Trial 2	C2	34	Treated	first	3	49.2932
2195	subject_Trial 2C2Heatwave28/02/20253	Trial 2	C2	35	Treated	first	3	42.2238
2196	subject_Trial 2C2Heatwave28/02/20253	Trial 2	C2	36	Treated	first	3	16.2835
2197	subject_Trial 2C2Heatwave28/02/20253	Trial 2	C2	37	Treated	first	3	12.9498
2198	subject_Trial 2C2Heatwave28/02/20253	Trial 2	C2	38	Treated	first	3	34.9346
2199	subject_Trial 2C2Heatwave28/02/20253	Trial 2	C2	39	Treated	first	3	45.6636
2200	subject_Trial 2C2Heatwave28/02/20253	Trial 2	C2	40	Treated	first	3	61.9979
2201	subject_Trial 2C2Heatwave28/02/20253	Trial 2	C2	41	Treated	first	3	48.37
2202	subject_Trial 2C2Heatwave28/02/20253	Trial 2	C2	42	Treated	first	3	56.7587
2203	subject_Trial 2C2Heatwave28/02/20253	Trial 2	C2	43	Treated	first	3	35.7136
2204	subject_Trial 2C2Heatwave28/02/20253	Trial 2	C2	44	Treated	first	3	61.2866
2205	subject_Trial 2C2Heatwave28/02/20253	Trial 2	C2	45	Treated	first	3	19.8929
2206	subject_Trial 2C2Heatwave28/02/20253	Trial 2	C2	46	Treated	first	3	27.4184
2207	subject_Trial 2C2Heatwave28/02/20253	Trial 2	C2	47	Treated	first	3	29.4124
2208	subject_Trial 2C2Heatwave28/02/20253	Trial 2	C2	48	Treated	first	3	31.4682
2209	subject_Trial 2C2Heatwave28/02/20253	Trial 2	C2	49	Treated	first	3	20.5861
2210	subject_Trial 2C2Heatwave28/02/20253	Trial 2	C2	50	Treated	first	3	44.6796
2211	subject_Trial 2C2Heatwave28/02/20253	Trial 2	C2	51	Treated	first	3	54.255
2212	subject_Trial 2C2Heatwave28/02/20253	Trial 2	C2	52	Treated	first	3	18.5667
2213	subject_Trial 2C2Heatwave28/02/20253	Trial 2	C2	53	Treated	first	3	49.9845
2214	subject_Trial 2C2Heatwave28/02/20253	Trial 2	C2	54	Treated	first	3	40.0748
2215	subject_Trial 2C2Heatwave28/02/20253	Trial 2	C2	55	Treated	first	3	20.4901
2216	subject_Trial 2C2Heatwave28/02/20253	Trial 2	C2	56	Treated	first	3	33.9257
2217	subject_Trial 2C2Heatwave28/02/20253	Trial 2	C2	57	Treated	first	3	89.3865
2218	subject_Trial 2C2Heatwave28/02/20253	Trial 2	C2	58	Treated	first	3	91.9226
2219	subject_Trial 2C2Heatwave28/02/20253	Trial 2	C2	59	Treated	first	3	149.852
2220	subject_Trial 2C2Heatwave28/02/20253	Trial 2	C2	60	Treated	first	3	91.1246
2221	subject_Trial 2C3Heatwave28/02/20256	Trial 2	C3	1	Treated	first	6	172.351
2222	subject_Trial 2C3Heatwave28/02/20256	Trial 2	C3	2	Treated	first	6	117.707
2223	subject_Trial 2C3Heatwave28/02/20256	Trial 2	C3	3	Treated	first	6	218.644
2224	subject_Trial 2C3Heatwave28/02/20256	Trial 2	C3	4	Treated	first	6	163.129
2225	subject_Trial 2C3Heatwave28/02/20256	Trial 2	C3	5	Treated	first	6	172.822
2226	subject_Trial 2C3Heatwave28/02/20256	Trial 2	C3	6	Treated	first	6	233.888
2227	subject_Trial 2C3Heatwave28/02/20256	Trial 2	C3	7	Treated	first	6	250.578
2228	subject_Trial 2C3Heatwave28/02/20256	Trial 2	C3	8	Treated	first	6	136.443
2229	subject_Trial 2C3Heatwave28/02/20256	Trial 2	C3	9	Treated	first	6	161.764
2230	subject_Trial 2C3Heatwave28/02/20256	Trial 2	C3	10	Treated	first	6	200.433
2231	subject_Trial 2C3Heatwave28/02/20256	Trial 2	C3	11	Treated	first	6	224.335
2232	subject_Trial 2C3Heatwave28/02/20256	Trial 2	C3	12	Treated	first	6	255.757
2233	subject_Trial 2C3Heatwave28/02/20256	Trial 2	C3	13	Treated	first	6	269.836
2234	subject_Trial 2C3Heatwave28/02/20256	Trial 2	C3	14	Treated	first	6	236.544
2235	subject_Trial 2C3Heatwave28/02/20256	Trial 2	C3	15	Treated	first	6	282.783
2236	subject_Trial 2C3Heatwave28/02/20256	Trial 2	C3	16	Treated	first	6	244.239
2237	subject_Trial 2C3Heatwave28/02/20256	Trial 2	C3	17	Treated	first	6	155.009
2238	subject_Trial 2C3Heatwave28/02/20256	Trial 2	C3	18	Treated	first	6	207.435
2239	subject_Trial 2C3Heatwave28/02/20256	Trial 2	C3	19	Treated	first	6	242.519
2240	subject_Trial 2C3Heatwave28/02/20256	Trial 2	C3	20	Treated	first	6	327.349
2241	subject_Trial 2C3Heatwave28/02/20256	Trial 2	C3	21	Treated	first	6	236.767
2242	subject_Trial 2C3Heatwave28/02/20256	Trial 2	C3	22	Treated	first	6	352.921
2243	subject_Trial 2C3Heatwave28/02/20256	Trial 2	C3	23	Treated	first	6	300.078
2244	subject_Trial 2C3Heatwave28/02/20256	Trial 2	C3	24	Treated	first	6	330.107
2245	subject_Trial 2C3Heatwave28/02/20256	Trial 2	C3	25	Treated	first	6	299.715
2246	subject_Trial 2C3Heatwave28/02/20256	Trial 2	C3	26	Treated	first	6	361.861
2247	subject_Trial 2C3Heatwave28/02/20256	Trial 2	C3	27	Treated	first	6	318.231
2248	subject_Trial 2C3Heatwave28/02/20256	Trial 2	C3	28	Treated	first	6	289.541
2249	subject_Trial 2C3Heatwave28/02/20256	Trial 2	C3	29	Treated	first	6	250.835
2250	subject_Trial 2C3Heatwave28/02/20256	Trial 2	C3	30	Treated	first	6	165.471
2251	subject_Trial 2C3Heatwave28/02/20256	Trial 2	C3	31	Treated	first	6	195.313
2252	subject_Trial 2C3Heatwave28/02/20256	Trial 2	C3	32	Treated	first	6	307.031
2253	subject_Trial 2C3Heatwave28/02/20256	Trial 2	C3	33	Treated	first	6	331.926
2254	subject_Trial 2C3Heatwave28/02/20256	Trial 2	C3	34	Treated	first	6	284.909
2255	subject_Trial 2C3Heatwave28/02/20256	Trial 2	C3	35	Treated	first	6	183.524
2256	subject_Trial 2C3Heatwave28/02/20256	Trial 2	C3	36	Treated	first	6	163.489
2257	subject_Trial 2C3Heatwave28/02/20256	Trial 2	C3	37	Treated	first	6	200.081
2258	subject_Trial 2C3Heatwave28/02/20256	Trial 2	C3	38	Treated	first	6	236.575
2259	subject_Trial 2C3Heatwave28/02/20256	Trial 2	C3	39	Treated	first	6	278.309
2260	subject_Trial 2C3Heatwave28/02/20256	Trial 2	C3	40	Treated	first	6	300.851
2261	subject_Trial 2C3Heatwave28/02/20256	Trial 2	C3	41	Treated	first	6	318.73
2262	subject_Trial 2C3Heatwave28/02/20256	Trial 2	C3	42	Treated	first	6	300.63
2263	subject_Trial 2C3Heatwave28/02/20256	Trial 2	C3	43	Treated	first	6	233.41
2264	subject_Trial 2C3Heatwave28/02/20256	Trial 2	C3	44	Treated	first	6	321.858
2265	subject_Trial 2C3Heatwave28/02/20256	Trial 2	C3	45	Treated	first	6	182.822
2266	subject_Trial 2C3Heatwave28/02/20256	Trial 2	C3	46	Treated	first	6	197.434
2267	subject_Trial 2C3Heatwave28/02/20256	Trial 2	C3	47	Treated	first	6	280.59
2268	subject_Trial 2C3Heatwave28/02/20256	Trial 2	C3	48	Treated	first	6	168.692
2269	subject_Trial 2C3Heatwave28/02/20256	Trial 2	C3	49	Treated	first	6	315.284
2270	subject_Trial 2C3Heatwave28/02/20256	Trial 2	C3	50	Treated	first	6	274.556
2271	subject_Trial 2C3Heatwave28/02/20256	Trial 2	C3	51	Treated	first	6	270.862
2272	subject_Trial 2C3Heatwave28/02/20256	Trial 2	C3	52	Treated	first	6	185.095
2273	subject_Trial 2C3Heatwave28/02/20256	Trial 2	C3	53	Treated	first	6	258.126
2274	subject_Trial 2C3Heatwave28/02/20256	Trial 2	C3	54	Treated	first	6	218.16
2275	subject_Trial 2C3Heatwave28/02/20256	Trial 2	C3	55	Treated	first	6	262.866
2276	subject_Trial 2C3Heatwave28/02/20256	Trial 2	C3	56	Treated	first	6	336.483
2277	subject_Trial 2C3Heatwave28/02/20256	Trial 2	C3	57	Treated	first	6	344.35
2278	subject_Trial 2C3Heatwave28/02/20256	Trial 2	C3	58	Treated	first	6	339.532
2279	subject_Trial 2C3Heatwave28/02/20256	Trial 2	C3	59	Treated	first	6	290.116
2280	subject_Trial 2C3Heatwave28/02/20256	Trial 2	C3	60	Treated	first	6	364.657
2281	subject_Trial 2C5Control28/02/20255	Trial 2	C5	1	Control	first	5	54.7595
2282	subject_Trial 2C5Control28/02/20255	Trial 2	C5	2	Control	first	5	16.4897
2283	subject_Trial 2C5Control28/02/20255	Trial 2	C5	3	Control	first	5	37.2301
2284	subject_Trial 2C5Control28/02/20255	Trial 2	C5	4	Control	first	5	20.193
2285	subject_Trial 2C5Control28/02/20255	Trial 2	C5	5	Control	first	5	34.8422
2286	subject_Trial 2C5Control28/02/20255	Trial 2	C5	6	Control	first	5	100.389
2287	subject_Trial 2C5Control28/02/20255	Trial 2	C5	7	Control	first	5	117.208
2288	subject_Trial 2C5Control28/02/20255	Trial 2	C5	8	Control	first	5	149.095
2289	subject_Trial 2C5Control28/02/20255	Trial 2	C5	9	Control	first	5	153.874
2290	subject_Trial 2C5Control28/02/20255	Trial 2	C5	10	Control	first	5	141.228
2291	subject_Trial 2C5Control28/02/20255	Trial 2	C5	11	Control	first	5	154.055
2292	subject_Trial 2C5Control28/02/20255	Trial 2	C5	12	Control	first	5	46.0138
2293	subject_Trial 2C5Control28/02/20255	Trial 2	C5	13	Control	first	5	81.5922
2294	subject_Trial 2C5Control28/02/20255	Trial 2	C5	14	Control	first	5	59.4766
2295	subject_Trial 2C5Control28/02/20255	Trial 2	C5	15	Control	first	5	90.8633
2296	subject_Trial 2C5Control28/02/20255	Trial 2	C5	16	Control	first	5	63.6278
2297	subject_Trial 2C5Control28/02/20255	Trial 2	C5	17	Control	first	5	107.252
2298	subject_Trial 2C5Control28/02/20255	Trial 2	C5	18	Control	first	5	62.4684
2299	subject_Trial 2C5Control28/02/20255	Trial 2	C5	19	Control	first	5	77.8699
[truncated: 5,321 more rows]

## Sheet: Data_HabLearn
serial	subject	trial	well	stimulation	treatment	brood date	petri	index	startle_response_first
1	subject_Trial 1A1Heatwave28/02/2025buona	Trial 1	A1	1	Treated	first	1	0	7.4098
2	subject_Trial 1A1Heatwave28/02/2025buona	Trial 1	A1	2	Treated	first	1	-0.922357
3	subject_Trial 1A1Heatwave28/02/2025buona	Trial 1	A1	3	Treated	first	1	-0.569103
4	subject_Trial 1A1Heatwave28/02/2025buona	Trial 1	A1	4	Treated	first	1	-0.965141
5	subject_Trial 1A1Heatwave28/02/2025buona	Trial 1	A1	5	Treated	first	1	-0.831102
6	subject_Trial 1A1Heatwave28/02/2025buona	Trial 1	A1	6	Treated	first	1	-1
7	subject_Trial 1A1Heatwave28/02/2025buona	Trial 1	A1	7	Treated	first	1	-0.908119
8	subject_Trial 1A1Heatwave28/02/2025buona	Trial 1	A1	8	Treated	first	1	-0.871277
9	subject_Trial 1A1Heatwave28/02/2025buona	Trial 1	A1	9	Treated	first	1	-0.7991
10	subject_Trial 1A1Heatwave28/02/2025buona	Trial 1	A1	10	Treated	first	1	-0.611524
11	subject_Trial 1A1Heatwave28/02/2025buona	Trial 1	A1	11	Treated	first	1	-0.752432
12	subject_Trial 1A1Heatwave28/02/2025buona	Trial 1	A1	12	Treated	first	1	-0.731469
13	subject_Trial 1A1Heatwave28/02/2025buona	Trial 1	A1	13	Treated	first	1	-0.968908
14	subject_Trial 1A1Heatwave28/02/2025buona	Trial 1	A1	14	Treated	first	1	-0.798382
15	subject_Trial 1A1Heatwave28/02/2025buona	Trial 1	A1	15	Treated	first	1	-0.910625
16	subject_Trial 1A1Heatwave28/02/2025buona	Trial 1	A1	16	Treated	first	1	-0.96875
17	subject_Trial 1A1Heatwave28/02/2025buona	Trial 1	A1	17	Treated	first	1	-0.909062
18	subject_Trial 1A1Heatwave28/02/2025buona	Trial 1	A1	18	Treated	first	1	-1
19	subject_Trial 1A1Heatwave28/02/2025buona	Trial 1	A1	19	Treated	first	1	-0.782072
20	subject_Trial 1A1Heatwave28/02/2025buona	Trial 1	A1	20	Treated	first	1	-0.936432
21	subject_Trial 1A1Heatwave28/02/2025buona	Trial 1	A1	21	Treated	first	1	-0.479592
22	subject_Trial 1A1Heatwave28/02/2025buona	Trial 1	A1	22	Treated	first	1	-0.738475
23	subject_Trial 1A1Heatwave28/02/2025buona	Trial 1	A1	23	Treated	first	1	-0.689181
24	subject_Trial 1A1Heatwave28/02/2025buona	Trial 1	A1	24	Treated	first	1	-0.591491
25	subject_Trial 1A1Heatwave28/02/2025buona	Trial 1	A1	25	Treated	first	1	-0.919215
26	subject_Trial 1A1Heatwave28/02/2025buona	Trial 1	A1	26	Treated	first	1	-0.581924
27	subject_Trial 1A1Heatwave28/02/2025buona	Trial 1	A1	27	Treated	first	1	-0.820658
28	subject_Trial 1A1Heatwave28/02/2025buona	Trial 1	A1	28	Treated	first	1	-0.920174
29	subject_Trial 1A1Heatwave28/02/2025buona	Trial 1	A1	29	Treated	first	1	-0.869878
30	subject_Trial 1A1Heatwave28/02/2025buona	Trial 1	A1	30	Treated	first	1	-0.405244
31	subject_Trial 1A1Heatwave28/02/2025buona	Trial 1	A1	31	Treated	first	1	-0.79134
32	subject_Trial 1A1Heatwave28/02/2025buona	Trial 1	A1	32	Treated	first	1	-1
33	subject_Trial 1A1Heatwave28/02/2025buona	Trial 1	A1	33	Treated	first	1	-1
34	subject_Trial 1A1Heatwave28/02/2025buona	Trial 1	A1	34	Treated	first	1	-1
35	subject_Trial 1A1Heatwave28/02/2025buona	Trial 1	A1	35	Treated	first	1	-0.717952
36	subject_Trial 1A1Heatwave28/02/2025buona	Trial 1	A1	36	Treated	first	1	-0.497062
37	subject_Trial 1A1Heatwave28/02/2025buona	Trial 1	A1	37	Treated	first	1	-0.291618
38	subject_Trial 1A1Heatwave28/02/2025buona	Trial 1	A1	38	Treated	first	1	-1
39	subject_Trial 1A1Heatwave28/02/2025buona	Trial 1	A1	39	Treated	first	1	-0.931092
40	subject_Trial 1A1Heatwave28/02/2025buona	Trial 1	A1	40	Treated	first	1	-0.76389
41	subject_Trial 1A1Heatwave28/02/2025buona	Trial 1	A1	41	Treated	first	1	-0.710087
42	subject_Trial 1A1Heatwave28/02/2025buona	Trial 1	A1	42	Treated	first	1	-0.920241
43	subject_Trial 1A1Heatwave28/02/2025buona	Trial 1	A1	43	Treated	first	1	-0.971962
44	subject_Trial 1A1Heatwave28/02/2025buona	Trial 1	A1	44	Treated	first	1	-0.745534
45	subject_Trial 1A1Heatwave28/02/2025buona	Trial 1	A1	45	Treated	first	1	-0.971308
46	subject_Trial 1A1Heatwave28/02/2025buona	Trial 1	A1	46	Treated	first	1	-0.935661
47	subject_Trial 1A1Heatwave28/02/2025buona	Trial 1	A1	47	Treated	first	1	-0.7746
48	subject_Trial 1A1Heatwave28/02/2025buona	Trial 1	A1	48	Treated	first	1	-1
49	subject_Trial 1A1Heatwave28/02/2025buona	Trial 1	A1	49	Treated	first	1	-1
50	subject_Trial 1A1Heatwave28/02/2025buona	Trial 1	A1	50	Treated	first	1	-1
51	subject_Trial 1A2Heatwave28/02/2025buona	Trial 1	A2	1	Treated	first	2	0	11.8201
52	subject_Trial 1A2Heatwave28/02/2025buona	Trial 1	A2	2	Treated	first	2	-0.392156
53	subject_Trial 1A2Heatwave28/02/2025buona	Trial 1	A2	3	Treated	first	2	-0.271957
54	subject_Trial 1A2Heatwave28/02/2025buona	Trial 1	A2	4	Treated	first	2	-0.851663
55	subject_Trial 1A2Heatwave28/02/2025buona	Trial 1	A2	5	Treated	first	2	-0.630419
56	subject_Trial 1A2Heatwave28/02/2025buona	Trial 1	A2	6	Treated	first	2	-0.832413
57	subject_Trial 1A2Heatwave28/02/2025buona	Trial 1	A2	7	Treated	first	2	-0.73226
58	subject_Trial 1A2Heatwave28/02/2025buona	Trial 1	A2	8	Treated	first	2	-0.644766
59	subject_Trial 1A2Heatwave28/02/2025buona	Trial 1	A2	9	Treated	first	2	-0.739491
60	subject_Trial 1A2Heatwave28/02/2025buona	Trial 1	A2	10	Treated	first	2	-0.910065
61	subject_Trial 1A2Heatwave28/02/2025buona	Trial 1	A2	11	Treated	first	2	-0.808052
62	subject_Trial 1A2Heatwave28/02/2025buona	Trial 1	A2	12	Treated	first	2	-0.814193
63	subject_Trial 1A2Heatwave28/02/2025buona	Trial 1	A2	13	Treated	first	2	-0.792405
64	subject_Trial 1A2Heatwave28/02/2025buona	Trial 1	A2	14	Treated	first	2	-0.658334
65	subject_Trial 1A2Heatwave28/02/2025buona	Trial 1	A2	15	Treated	first	2	-0.728552
66	subject_Trial 1A2Heatwave28/02/2025buona	Trial 1	A2	16	Treated	first	2	-0.833387
67	subject_Trial 1A2Heatwave28/02/2025buona	Trial 1	A2	17	Treated	first	2	-0.875754
68	subject_Trial 1A2Heatwave28/02/2025buona	Trial 1	A2	18	Treated	first	2	-0.869043
69	subject_Trial 1A2Heatwave28/02/2025buona	Trial 1	A2	19	Treated	first	2	-0.965
70	subject_Trial 1A2Heatwave28/02/2025buona	Trial 1	A2	20	Treated	first	2	-0.916232
71	subject_Trial 1A2Heatwave28/02/2025buona	Trial 1	A2	21	Treated	first	2	-0.829095
72	subject_Trial 1A2Heatwave28/02/2025buona	Trial 1	A2	22	Treated	first	2	-0.939422
73	subject_Trial 1A2Heatwave28/02/2025buona	Trial 1	A2	23	Treated	first	2	-0.914279
74	subject_Trial 1A2Heatwave28/02/2025buona	Trial 1	A2	24	Treated	first	2	-0.982866
75	subject_Trial 1A2Heatwave28/02/2025buona	Trial 1	A2	25	Treated	first	2	-0.960185
76	subject_Trial 1A2Heatwave28/02/2025buona	Trial 1	A2	26	Treated	first	2	-0.900935
77	subject_Trial 1A2Heatwave28/02/2025buona	Trial 1	A2	27	Treated	first	2	-0.896052
78	subject_Trial 1A2Heatwave28/02/2025buona	Trial 1	A2	28	Treated	first	2	-0.960754
79	subject_Trial 1A2Heatwave28/02/2025buona	Trial 1	A2	29	Treated	first	2	-1
80	subject_Trial 1A2Heatwave28/02/2025buona	Trial 1	A2	30	Treated	first	2	-0.946467
81	subject_Trial 1A2Heatwave28/02/2025buona	Trial 1	A2	31	Treated	first	2	-1
82	subject_Trial 1A2Heatwave28/02/2025buona	Trial 1	A2	32	Treated	first	2	-0.912729
83	subject_Trial 1A2Heatwave28/02/2025buona	Trial 1	A2	33	Treated	first	2	-0.956191
84	subject_Trial 1A2Heatwave28/02/2025buona	Trial 1	A2	34	Treated	first	2	-0.980511
85	subject_Trial 1A2Heatwave28/02/2025buona	Trial 1	A2	35	Treated	first	2	-0.960785
86	subject_Trial 1A2Heatwave28/02/2025buona	Trial 1	A2	36	Treated	first	2	-0.931852
87	subject_Trial 1A2Heatwave28/02/2025buona	Trial 1	A2	37	Treated	first	2	-0.896737
88	subject_Trial 1A2Heatwave28/02/2025buona	Trial 1	A2	38	Treated	first	2	-1
89	subject_Trial 1A2Heatwave28/02/2025buona	Trial 1	A2	39	Treated	first	2	-0.976858
90	subject_Trial 1A2Heatwave28/02/2025buona	Trial 1	A2	40	Treated	first	2	-1
91	subject_Trial 1A2Heatwave28/02/2025buona	Trial 1	A2	41	Treated	first	2	-1
92	subject_Trial 1A2Heatwave28/02/2025buona	Trial 1	A2	42	Treated	first	2	-0.929602
93	subject_Trial 1A2Heatwave28/02/2025buona	Trial 1	A2	43	Treated	first	2	-0.759153
94	subject_Trial 1A2Heatwave28/02/2025buona	Trial 1	A2	44	Treated	first	2	-0.845119
95	subject_Trial 1A2Heatwave28/02/2025buona	Trial 1	A2	45	Treated	first	2	-1
96	subject_Trial 1A2Heatwave28/02/2025buona	Trial 1	A2	46	Treated	first	2	-1
97	subject_Trial 1A2Heatwave28/02/2025buona	Trial 1	A2	47	Treated	first	2	-1
98	subject_Trial 1A2Heatwave28/02/2025buona	Trial 1	A2	48	Treated	first	2	-1
99	subject_Trial 1A2Heatwave28/02/2025buona	Trial 1	A2	49	Treated	first	2	-1
100	subject_Trial 1A2Heatwave28/02/2025buona	Trial 1	A2	50	Treated	first	2	-1
101	subject_Trial 1A3Heatwave28/02/2025buona	Trial 1	A3	1	Treated	first	4	0	6.34551
102	subject_Trial 1A3Heatwave28/02/2025buona	Trial 1	A3	2	Treated	first	4	-1
103	subject_Trial 1A3Heatwave28/02/2025buona	Trial 1	A3	3	Treated	first	4	-0.926709
104	subject_Trial 1A3Heatwave28/02/2025buona	Trial 1	A3	4	Treated	first	4	-1
105	subject_Trial 1A3Heatwave28/02/2025buona	Trial 1	A3	5	Treated	first	4	-0.967306
106	subject_Trial 1A3Heatwave28/02/2025buona	Trial 1	A3	6	Treated	first	4	-0.966757
107	subject_Trial 1A3Heatwave28/02/2025buona	Trial 1	A3	7	Treated	first	4	-0.933557
108	subject_Trial 1A3Heatwave28/02/2025buona	Trial 1	A3	8	Treated	first	4	-0.935594
109	subject_Trial 1A3Heatwave28/02/2025buona	Trial 1	A3	9	Treated	first	4	-0.921858
110	subject_Trial 1A3Heatwave28/02/2025buona	Trial 1	A3	10	Treated	first	4	-0.921904
111	subject_Trial 1A3Heatwave28/02/2025buona	Trial 1	A3	11	Treated	first	4	-1
112	subject_Trial 1A3Heatwave28/02/2025buona	Trial 1	A3	12	Treated	first	4	-0.864233
113	subject_Trial 1A3Heatwave28/02/2025buona	Trial 1	A3	13	Treated	first	4	-1
114	subject_Trial 1A3Heatwave28/02/2025buona	Trial 1	A3	14	Treated	first	4	-1
115	subject_Trial 1A3Heatwave28/02/2025buona	Trial 1	A3	15	Treated	first	4	-0.962448
116	subject_Trial 1A3Heatwave28/02/2025buona	Trial 1	A3	16	Treated	first	4	-1
117	subject_Trial 1A3Heatwave28/02/2025buona	Trial 1	A3	17	Treated	first	4	-0.966506
118	subject_Trial 1A3Heatwave28/02/2025buona	Trial 1	A3	18	Treated	first	4	-0.967878
119	subject_Trial 1A3Heatwave28/02/2025buona	Trial 1	A3	19	Treated	first	4	-0.967503
120	subject_Trial 1A3Heatwave28/02/2025buona	Trial 1	A3	20	Treated	first	4	-1
121	subject_Trial 1A3Heatwave28/02/2025buona	Trial 1	A3	21	Treated	first	4	-1
122	subject_Trial 1A3Heatwave28/02/2025buona	Trial 1	A3	22	Treated	first	4	-0.95825
123	subject_Trial 1A3Heatwave28/02/2025buona	Trial 1	A3	23	Treated	first	4	-1
124	subject_Trial 1A3Heatwave28/02/2025buona	Trial 1	A3	24	Treated	first	4	-0.960823
125	subject_Trial 1A3Heatwave28/02/2025buona	Trial 1	A3	25	Treated	first	4	-1
126	subject_Trial 1A3Heatwave28/02/2025buona	Trial 1	A3	26	Treated	first	4	-0.931633
127	subject_Trial 1A3Heatwave28/02/2025buona	Trial 1	A3	27	Treated	first	4	-0.933115
128	subject_Trial 1A3Heatwave28/02/2025buona	Trial 1	A3	28	Treated	first	4	-1
129	subject_Trial 1A3Heatwave28/02/2025buona	Trial 1	A3	29	Treated	first	4	-0.922724
130	subject_Trial 1A3Heatwave28/02/2025buona	Trial 1	A3	30	Treated	first	4	-0.848412
131	subject_Trial 1A3Heatwave28/02/2025buona	Trial 1	A3	31	Treated	first	4	-0.841269
132	subject_Trial 1A3Heatwave28/02/2025buona	Trial 1	A3	32	Treated	first	4	-0.870764
133	subject_Trial 1A3Heatwave28/02/2025buona	Trial 1	A3	33	Treated	first	4	-1
134	subject_Trial 1A3Heatwave28/02/2025buona	Trial 1	A3	34	Treated	first	4	-0.931344
135	subject_Trial 1A3Heatwave28/02/2025buona	Trial 1	A3	35	Treated	first	4	-0.922803
136	subject_Trial 1A3Heatwave28/02/2025buona	Trial 1	A3	36	Treated	first	4	-0.800511
137	subject_Trial 1A3Heatwave28/02/2025buona	Trial 1	A3	37	Treated	first	4	-0.93268
138	subject_Trial 1A3Heatwave28/02/2025buona	Trial 1	A3	38	Treated	first	4	-0.967925
139	subject_Trial 1A3Heatwave28/02/2025buona	Trial 1	A3	39	Treated	first	4	-0.93115
140	subject_Trial 1A3Heatwave28/02/2025buona	Trial 1	A3	40	Treated	first	4	-0.953032
141	subject_Trial 1A3Heatwave28/02/2025buona	Trial 1	A3	41	Treated	first	4	-0.917855
142	subject_Trial 1A3Heatwave28/02/2025buona	Trial 1	A3	42	Treated	first	4	-1
143	subject_Trial 1A3Heatwave28/02/2025buona	Trial 1	A3	43	Treated	first	4	-0.00168308
144	subject_Trial 1A3Heatwave28/02/2025buona	Trial 1	A3	44	Treated	first	4	-0.529442
145	subject_Trial 1A3Heatwave28/02/2025buona	Trial 1	A3	45	Treated	first	4	-0.967519
146	subject_Trial 1A3Heatwave28/02/2025buona	Trial 1	A3	46	Treated	first	4	-0.796469
147	subject_Trial 1A3Heatwave28/02/2025buona	Trial 1	A3	47	Treated	first	4	-0.546482
148	subject_Trial 1A3Heatwave28/02/2025buona	Trial 1	A3	48	Treated	first	4	-0.651401
149	subject_Trial 1A3Heatwave28/02/2025buona	Trial 1	A3	49	Treated	first	4	-0.966437
150	subject_Trial 1A3Heatwave28/02/2025buona	Trial 1	A3	50	Treated	first	4	-1
201	subject_Trial 1A5Control28/02/2025buona	Trial 1	A5	1	Control	first	5	0	14.5333
202	subject_Trial 1A5Control28/02/2025buona	Trial 1	A5	2	Control	first	5	-0.404371
203	subject_Trial 1A5Control28/02/2025buona	Trial 1	A5	3	Control	first	5	-0.551404
204	subject_Trial 1A5Control28/02/2025buona	Trial 1	A5	4	Control	first	5	-0.725327
205	subject_Trial 1A5Control28/02/2025buona	Trial 1	A5	5	Control	first	5	-0.792954
206	subject_Trial 1A5Control28/02/2025buona	Trial 1	A5	6	Control	first	5	-0.7185
207	subject_Trial 1A5Control28/02/2025buona	Trial 1	A5	7	Control	first	5	-0.844688
208	subject_Trial 1A5Control28/02/2025buona	Trial 1	A5	8	Control	first	5	-0.564251
209	subject_Trial 1A5Control28/02/2025buona	Trial 1	A5	9	Control	first	5	-0.737614
210	subject_Trial 1A5Control28/02/2025buona	Trial 1	A5	10	Control	first	5	-0.649391
211	subject_Trial 1A5Control28/02/2025buona	Trial 1	A5	11	Control	first	5	-0.831734
212	subject_Trial 1A5Control28/02/2025buona	Trial 1	A5	12	Control	first	5	-0.872572
213	subject_Trial 1A5Control28/02/2025buona	Trial 1	A5	13	Control	first	5	-1
214	subject_Trial 1A5Control28/02/2025buona	Trial 1	A5	14	Control	first	5	-0.985907
215	subject_Trial 1A5Control28/02/2025buona	Trial 1	A5	15	Control	first	5	-0.729553
216	subject_Trial 1A5Control28/02/2025buona	Trial 1	A5	16	Control	first	5	-0.932844
217	subject_Trial 1A5Control28/02/2025buona	Trial 1	A5	17	Control	first	5	-0.905866
218	subject_Trial 1A5Control28/02/2025buona	Trial 1	A5	18	Control	first	5	-0.852078
219	subject_Trial 1A5Control28/02/2025buona	Trial 1	A5	19	Control	first	5	-0.946814
220	subject_Trial 1A5Control28/02/2025buona	Trial 1	A5	20	Control	first	5	-0.736486
221	subject_Trial 1A5Control28/02/2025buona	Trial 1	A5	21	Control	first	5	-0.52814
222	subject_Trial 1A5Control28/02/2025buona	Trial 1	A5	22	Control	first	5	-0.880894
223	subject_Trial 1A5Control28/02/2025buona	Trial 1	A5	23	Control	first	5	-1
224	subject_Trial 1A5Control28/02/2025buona	Trial 1	A5	24	Control	first	5	-1
225	subject_Trial 1A5Control28/02/2025buona	Trial 1	A5	25	Control	first	5	-0.841201
226	subject_Trial 1A5Control28/02/2025buona	Trial 1	A5	26	Control	first	5	-0.825313
227	subject_Trial 1A5Control28/02/2025buona	Trial 1	A5	27	Control	first	5	-0.911174
228	subject_Trial 1A5Control28/02/2025buona	Trial 1	A5	28	Control	first	5	-0.985645
229	subject_Trial 1A5Control28/02/2025buona	Trial 1	A5	29	Control	first	5	-1
230	subject_Trial 1A5Control28/02/2025buona	Trial 1	A5	30	Control	first	5	-1
231	subject_Trial 1A5Control28/02/2025buona	Trial 1	A5	31	Control	first	5	-1
232	subject_Trial 1A5Control28/02/2025buona	Trial 1	A5	32	Control	first	5	-1
233	subject_Trial 1A5Control28/02/2025buona	Trial 1	A5	33	Control	first	5	-1
234	subject_Trial 1A5Control28/02/2025buona	Trial 1	A5	34	Control	first	5	-1
235	subject_Trial 1A5Control28/02/2025buona	Trial 1	A5	35	Control	first	5	-0.85649
236	subject_Trial 1A5Control28/02/2025buona	Trial 1	A5	36	Control	first	5	-1
237	subject_Trial 1A5Control28/02/2025buona	Trial 1	A5	37	Control	first	5	-0.985592
238	subject_Trial 1A5Control28/02/2025buona	Trial 1	A5	38	Control	first	5	-1
239	subject_Trial 1A5Control28/02/2025buona	Trial 1	A5	39	Control	first	5	-1
240	subject_Trial 1A5Control28/02/2025buona	Trial 1	A5	40	Control	first	5	-1
241	subject_Trial 1A5Control28/02/2025buona	Trial 1	A5	41	Control	first	5	-1
242	subject_Trial 1A5Control28/02/2025buona	Trial 1	A5	42	Control	first	5	-1
243	subject_Trial 1A5Control28/02/2025buona	Trial 1	A5	43	Control	first	5	-1
244	subject_Trial 1A5Control28/02/2025buona	Trial 1	A5	44	Control	first	5	-1
245	subject_Trial 1A5Control28/02/2025buona	Trial 1	A5	45	Control	first	5	-0.864987
246	subject_Trial 1A5Control28/02/2025buona	Trial 1	A5	46	Control	first	5	-0.983607
247	subject_Trial 1A5Control28/02/2025buona	Trial 1	A5	47	Control	first	5	-0.984479
248	subject_Trial 1A5Control28/02/2025buona	Trial 1	A5	48	Control	first	5	-1
249	subject_Trial 1A5Control28/02/2025buona	Trial 1	A5	49	Control	first	5	-1
250	subject_Trial 1A5Control28/02/2025buona	Trial 1	A5	50	Control	first	5	-1
251	subject_Trial 1A6Control28/02/2025buona	Trial 1	A6	1	Control	first	3	0	6.63404
252	subject_Trial 1A6Control28/02/2025buona	Trial 1	A6	2	Control	first	3	0.0914646
253	subject_Trial 1A6Control28/02/2025buona	Trial 1	A6	3	Control	first	3	-0.387933
254	subject_Trial 1A6Control28/02/2025buona	Trial 1	A6	4	Control	first	3	0.0728998
255	subject_Trial 1A6Control28/02/2025buona	Trial 1	A6	5	Control	first	3	-0.756863
256	subject_Trial 1A6Control28/02/2025buona	Trial 1	A6	6	Control	first	3	-0.425157
257	subject_Trial 1A6Control28/02/2025buona	Trial 1	A6	7	Control	first	3	-0.899344
258	subject_Trial 1A6Control28/02/2025buona	Trial 1	A6	8	Control	first	3	-1
259	subject_Trial 1A6Control28/02/2025buona	Trial 1	A6	9	Control	first	3	-1
260	subject_Trial 1A6Control28/02/2025buona	Trial 1	A6	10	Control	first	3	-0.721645
261	subject_Trial 1A6Control28/02/2025buona	Trial 1	A6	11	Control	first	3	-0.76513
262	subject_Trial 1A6Control28/02/2025buona	Trial 1	A6	12	Control	first	3	-0.831997
263	subject_Trial 1A6Control28/02/2025buona	Trial 1	A6	13	Control	first	3	-0.923506
264	subject_Trial 1A6Control28/02/2025buona	Trial 1	A6	14	Control	first	3	-0.968191
265	subject_Trial 1A6Control28/02/2025buona	Trial 1	A6	15	Control	first	3	-0.941644
266	subject_Trial 1A6Control28/02/2025buona	Trial 1	A6	16	Control	first	3	-0.785289
267	subject_Trial 1A6Control28/02/2025buona	Trial 1	A6	17	Control	first	3	-0.697222
268	subject_Trial 1A6Control28/02/2025buona	Trial 1	A6	18	Control	first	3	-1
269	subject_Trial 1A6Control28/02/2025buona	Trial 1	A6	19	Control	first	3	-0.844517
270	subject_Trial 1A6Control28/02/2025buona	Trial 1	A6	20	Control	first	3	-0.662886
271	subject_Trial 1A6Control28/02/2025buona	Trial 1	A6	21	Control	first	3	-0.701266
272	subject_Trial 1A6Control28/02/2025buona	Trial 1	A6	22	Control	first	3	-0.588203
273	subject_Trial 1A6Control28/02/2025buona	Trial 1	A6	23	Control	first	3	-0.685632
274	subject_Trial 1A6Control28/02/2025buona	Trial 1	A6	24	Control	first	3	-0.76798
275	subject_Trial 1A6Control28/02/2025buona	Trial 1	A6	25	Control	first	3	-0.656589
276	subject_Trial 1A6Control28/02/2025buona	Trial 1	A6	26	Control	first	3	-0.464326
277	subject_Trial 1A6Control28/02/2025buona	Trial 1	A6	27	Control	first	3	-0.588739
278	subject_Trial 1A6Control28/02/2025buona	Trial 1	A6	28	Control	first	3	-0.920564
279	subject_Trial 1A6Control28/02/2025buona	Trial 1	A6	29	Control	first	3	-1
280	subject_Trial 1A6Control28/02/2025buona	Trial 1	A6	30	Control	first	3	-1
281	subject_Trial 1A6Control28/02/2025buona	Trial 1	A6	31	Control	first	3	-0.731006
282	subject_Trial 1A6Control28/02/2025buona	Trial 1	A6	32	Control	first	3	-1
283	subject_Trial 1A6Control28/02/2025buona	Trial 1	A6	33	Control	first	3	-1
284	subject_Trial 1A6Control28/02/2025buona	Trial 1	A6	34	Control	first	3	-1
285	subject_Trial 1A6Control28/02/2025buona	Trial 1	A6	35	Control	first	3	-1
286	subject_Trial 1A6Control28/02/2025buona	Trial 1	A6	36	Control	first	3	-0.88548
287	subject_Trial 1A6Control28/02/2025buona	Trial 1	A6	37	Control	first	3	-0.456909
288	subject_Trial 1A6Control28/02/2025buona	Trial 1	A6	38	Control	first	3	-1
289	subject_Trial 1A6Control28/02/2025buona	Trial 1	A6	39	Control	first	3	-1
290	subject_Trial 1A6Control28/02/2025buona	Trial 1	A6	40	Control	first	3	-0.660216
291	subject_Trial 1A6Control28/02/2025buona	Trial 1	A6	41	Control	first	3	-1
292	subject_Trial 1A6Control28/02/2025buona	Trial 1	A6	42	Control	first	3	-1
293	subject_Trial 1A6Control28/02/2025buona	Trial 1	A6	43	Control	first	3	-0.802829
294	subject_Trial 1A6Control28/02/2025buona	Trial 1	A6	44	Control	first	3	-0.746271
295	subject_Trial 1A6Control28/02/2025buona	Trial 1	A6	45	Control	first	3	-1
296	subject_Trial 1A6Control28/02/2025buona	Trial 1	A6	46	Control	first	3	-1
297	subject_Trial 1A6Control28/02/2025buona	Trial 1	A6	47	Control	first	3	-0.815907
298	subject_Trial 1A6Control28/02/2025buona	Trial 1	A6	48	Control	first	3	-0.598074
299	subject_Trial 1A6Control28/02/2025buona	Trial 1	A6	49	Control	first	3	-0.67177
300	subject_Trial 1A6Control28/02/2025buona	Trial 1	A6	50	Control	first	3	-1
351	subject_Trial 1B2Control28/02/2025buona	Trial 1	B2	1	Control	first	4	0	11.0384
352	subject_Trial 1B2Control28/02/2025buona	Trial 1	B2	2	Control	first	4	-0.828406
353	subject_Trial 1B2Control28/02/2025buona	Trial 1	B2	3	Control	first	4	-0.782008
354	subject_Trial 1B2Control28/02/2025buona	Trial 1	B2	4	Control	first	4	-0.681305
355	subject_Trial 1B2Control28/02/2025buona	Trial 1	B2	5	Control	first	4	-0.795623
356	subject_Trial 1B2Control28/02/2025buona	Trial 1	B2	6	Control	first	4	-0.938906
357	subject_Trial 1B2Control28/02/2025buona	Trial 1	B2	7	Control	first	4	-0.939195
358	subject_Trial 1B2Control28/02/2025buona	Trial 1	B2	8	Control	first	4	-0.628292
359	subject_Trial 1B2Control28/02/2025buona	Trial 1	B2	9	Control	first	4	-0.888631
360	subject_Trial 1B2Control28/02/2025buona	Trial 1	B2	10	Control	first	4	-0.718452
361	subject_Trial 1B2Control28/02/2025buona	Trial 1	B2	11	Control	first	4	-0.918198
362	subject_Trial 1B2Control28/02/2025buona	Trial 1	B2	12	Control	first	4	-0.684668
363	subject_Trial 1B2Control28/02/2025buona	Trial 1	B2	13	Control	first	4	-0.607608
364	subject_Trial 1B2Control28/02/2025buona	Trial 1	B2	14	Control	first	4	-0.663843
365	subject_Trial 1B2Control28/02/2025buona	Trial 1	B2	15	Control	first	4	-0.69992
366	subject_Trial 1B2Control28/02/2025buona	Trial 1	B2	16	Control	first	4	-0.693225
367	subject_Trial 1B2Control28/02/2025buona	Trial 1	B2	17	Control	first	4	-0.717495
368	subject_Trial 1B2Control28/02/2025buona	Trial 1	B2	18	Control	first	4	-0.799417
369	subject_Trial 1B2Control28/02/2025buona	Trial 1	B2	19	Control	first	4	-0.908517
370	subject_Trial 1B2Control28/02/2025buona	Trial 1	B2	20	Control	first	4	-0.768563
371	subject_Trial 1B2Control28/02/2025buona	Trial 1	B2	21	Control	first	4	-0.492329
372	subject_Trial 1B2Control28/02/2025buona	Trial 1	B2	22	Control	first	4	-0.770195
373	subject_Trial 1B2Control28/02/2025buona	Trial 1	B2	23	Control	first	4	-0.813737
374	subject_Trial 1B2Control28/02/2025buona	Trial 1	B2	24	Control	first	4	-0.740823
375	subject_Trial 1B2Control28/02/2025buona	Trial 1	B2	25	Control	first	4	-0.76627
376	subject_Trial 1B2Control28/02/2025buona	Trial 1	B2	26	Control	first	4	-0.836096
377	subject_Trial 1B2Control28/02/2025buona	Trial 1	B2	27	Control	first	4	-0.871451
378	subject_Trial 1B2Control28/02/2025buona	Trial 1	B2	28	Control	first	4	-0.843905
379	subject_Trial 1B2Control28/02/2025buona	Trial 1	B2	29	Control	first	4	-0.786723
380	subject_Trial 1B2Control28/02/2025buona	Trial 1	B2	30	Control	first	4	-0.927902
381	subject_Trial 1B2Control28/02/2025buona	Trial 1	B2	31	Control	first	4	-0.819905
382	subject_Trial 1B2Control28/02/2025buona	Trial 1	B2	32	Control	first	4	-0.942202
383	subject_Trial 1B2Control28/02/2025buona	Trial 1	B2	33	Control	first	4	-0.893264
384	subject_Trial 1B2Control28/02/2025buona	Trial 1	B2	34	Control	first	4	-0.787253
385	subject_Trial 1B2Control28/02/2025buona	Trial 1	B2	35	Control	first	4	-0.747771
386	subject_Trial 1B2Control28/02/2025buona	Trial 1	B2	36	Control	first	4	-0.956723
387	subject_Trial 1B2Control28/02/2025buona	Trial 1	B2	37	Control	first	4	-0.874712
388	subject_Trial 1B2Control28/02/2025buona	Trial 1	B2	38	Control	first	4	-1
389	subject_Trial 1B2Control28/02/2025buona	Trial 1	B2	39	Control	first	4	-0.931734
390	subject_Trial 1B2Control28/02/2025buona	Trial 1	B2	40	Control	first	4	-1
391	subject_Trial 1B2Control28/02/2025buona	Trial 1	B2	41	Control	first	4	-0.981599
392	subject_Trial 1B2Control28/02/2025buona	Trial 1	B2	42	Control	first	4	-0.934981
393	subject_Trial 1B2Control28/02/2025buona	Trial 1	B2	43	Control	first	4	-0.938088
394	subject_Trial 1B2Control28/02/2025buona	Trial 1	B2	44	Control	first	4	-0.981052
395	subject_Trial 1B2Control28/02/2025buona	Trial 1	B2	45	Control	first	4	-1
396	subject_Trial 1B2Control28/02/2025buona	Trial 1	B2	46	Control	first	4	-0.956127
397	subject_Trial 1B2Control28/02/2025buona	Trial 1	B2	47	Control	first	4	-0.981144
398	subject_Trial 1B2Control28/02/2025buona	Trial 1	B2	48	Control	first	4	-1
399	subject_Trial 1B2Control28/02/2025buona	Trial 1	B2	49	Control	first	4	-0.977892
400	subject_Trial 1B2Control28/02/2025buona	Trial 1	B2	50	Control	first	4	-1
401	subject_Trial 1B3Control28/02/2025buona	Trial 1	B3	1	Control	first	5	0	6.21621
402	subject_Trial 1B3Control28/02/2025buona	Trial 1	B3	2	Control	first	5	-0.933817
403	subject_Trial 1B3Control28/02/2025buona	Trial 1	B3	3	Control	first	5	-0.89075
404	subject_Trial 1B3Control28/02/2025buona	Trial 1	B3	4	Control	first	5	-0.916473
405	subject_Trial 1B3Control28/02/2025buona	Trial 1	B3	5	Control	first	5	-1
406	subject_Trial 1B3Control28/02/2025buona	Trial 1	B3	6	Control	first	5	-0.961711
407	subject_Trial 1B3Control28/02/2025buona	Trial 1	B3	7	Control	first	5	-1
408	subject_Trial 1B3Control28/02/2025buona	Trial 1	B3	8	Control	first	5	-0.902808
409	subject_Trial 1B3Control28/02/2025buona	Trial 1	B3	9	Control	first	5	-1
410	subject_Trial 1B3Control28/02/2025buona	Trial 1	B3	10	Control	first	5	-0.464199
411	subject_Trial 1B3Control28/02/2025buona	Trial 1	B3	11	Control	first	5	-0.959907
412	subject_Trial 1B3Control28/02/2025buona	Trial 1	B3	12	Control	first	5	-1
413	subject_Trial 1B3Control28/02/2025buona	Trial 1	B3	13	Control	first	5	-1
414	subject_Trial 1B3Control28/02/2025buona	Trial 1	B3	14	Control	first	5	-0.927521
415	subject_Trial 1B3Control28/02/2025buona	Trial 1	B3	15	Control	first	5	-0.967574
416	subject_Trial 1B3Control28/02/2025buona	Trial 1	B3	16	Control	first	5	-0.959025
417	subject_Trial 1B3Control28/02/2025buona	Trial 1	B3	17	Control	first	5	-0.959351
418	subject_Trial 1B3Control28/02/2025buona	Trial 1	B3	18	Control	first	5	-0.914463
419	subject_Trial 1B3Control28/02/2025buona	Trial 1	B3	19	Control	first	5	-0.869245
420	subject_Trial 1B3Control28/02/2025buona	Trial 1	B3	20	Control	first	5	-0.808137
421	subject_Trial 1B3Control28/02/2025buona	Trial 1	B3	21	Control	first	5	-1
422	subject_Trial 1B3Control28/02/2025buona	Trial 1	B3	22	Control	first	5	-1
423	subject_Trial 1B3Control28/02/2025buona	Trial 1	B3	23	Control	first	5	-0.96136
424	subject_Trial 1B3Control28/02/2025buona	Trial 1	B3	24	Control	first	5	-1
425	subject_Trial 1B3Control28/02/2025buona	Trial 1	B3	25	Control	first	5	-0.946067
426	subject_Trial 1B3Control28/02/2025buona	Trial 1	B3	26	Control	first	5	-0.943774
427	subject_Trial 1B3Control28/02/2025buona	Trial 1	B3	27	Control	first	5	-1
428	subject_Trial 1B3Control28/02/2025buona	Trial 1	B3	28	Control	first	5	-0.92354
429	subject_Trial 1B3Control28/02/2025buona	Trial 1	B3	29	Control	first	5	-0.967135
430	subject_Trial 1B3Control28/02/2025buona	Trial 1	B3	30	Control	first	5	-1
431	subject_Trial 1B3Control28/02/2025buona	Trial 1	B3	31	Control	first	5	-0.795115
432	subject_Trial 1B3Control28/02/2025buona	Trial 1	B3	32	Control	first	5	-1
433	subject_Trial 1B3Control28/02/2025buona	Trial 1	B3	33	Control	first	5	-0.927451
434	subject_Trial 1B3Control28/02/2025buona	Trial 1	B3	34	Control	first	5	-1
435	subject_Trial 1B3Control28/02/2025buona	Trial 1	B3	35	Control	first	5	-0.957661
436	subject_Trial 1B3Control28/02/2025buona	Trial 1	B3	36	Control	first	5	-1
437	subject_Trial 1B3Control28/02/2025buona	Trial 1	B3	37	Control	first	5	-0.922363
438	subject_Trial 1B3Control28/02/2025buona	Trial 1	B3	38	Control	first	5	-1
439	subject_Trial 1B3Control28/02/2025buona	Trial 1	B3	39	Control	first	5	-0.957042
440	subject_Trial 1B3Control28/02/2025buona	Trial 1	B3	40	Control	first	5	-1
441	subject_Trial 1B3Control28/02/2025buona	Trial 1	B3	41	Control	first	5	-0.897007
442	subject_Trial 1B3Control28/02/2025buona	Trial 1	B3	42	Control	first	5	-0.764204
443	subject_Trial 1B3Control28/02/2025buona	Trial 1	B3	43	Control	first	5	-1
444	subject_Trial 1B3Control28/02/2025buona	Trial 1	B3	44	Control	first	5	-0.804945
445	subject_Trial 1B3Control28/02/2025buona	Trial 1	B3	45	Control	first	5	-0.924912
446	subject_Trial 1B3Control28/02/2025buona	Trial 1	B3	46	Control	first	5	-1
447	subject_Trial 1B3Control28/02/2025buona	Trial 1	B3	47	Control	first	5	-1
448	subject_Trial 1B3Control28/02/2025buona	Trial 1	B3	48	Control	first	5	-1
449	subject_Trial 1B3Control28/02/2025buona	Trial 1	B3	49	Control	first	5	-0.966453
450	subject_Trial 1B3Control28/02/2025buona	Trial 1	B3	50	Control	first	5	-1
451	subject_Trial 1B4Heatwave28/02/2025buona	Trial 1	B4	1	Treated	first	3	0	8.47527
452	subject_Trial 1B4Heatwave28/02/2025buona	Trial 1	B4	2	Treated	first	3	-0.654633
453	subject_Trial 1B4Heatwave28/02/2025buona	Trial 1	B4	3	Treated	first	3	-0.632975
454	subject_Trial 1B4Heatwave28/02/2025buona	Trial 1	B4	4	Treated	first	3	0.0205952
455	subject_Trial 1B4Heatwave28/02/2025buona	Trial 1	B4	5	Treated	first	3	0.481687
456	subject_Trial 1B4Heatwave28/02/2025buona	Trial 1	B4	6	Treated	first	3	-0.268597
457	subject_Trial 1B4Heatwave28/02/2025buona	Trial 1	B4	7	Treated	first	3	0.215536
458	subject_Trial 1B4Heatwave28/02/2025buona	Trial 1	B4	8	Treated	first	3	-0.38565
459	subject_Trial 1B4Heatwave28/02/2025buona	Trial 1	B4	9	Treated	first	3	-0.602154
460	subject_Trial 1B4Heatwave28/02/2025buona	Trial 1	B4	10	Treated	first	3	-0.0265726
461	subject_Trial 1B4Heatwave28/02/2025buona	Trial 1	B4	11	Treated	first	3	-0.302996
462	subject_Trial 1B4Heatwave28/02/2025buona	Trial 1	B4	12	Treated	first	3	-0.426616
463	subject_Trial 1B4Heatwave28/02/2025buona	Trial 1	B4	13	Treated	first	3	0.00797379
464	subject_Trial 1B4Heatwave28/02/2025buona	Trial 1	B4	14	Treated	first	3	-0.193949
465	subject_Trial 1B4Heatwave28/02/2025buona	Trial 1	B4	15	Treated	first	3	-0.595799
466	subject_Trial 1B4Heatwave28/02/2025buona	Trial 1	B4	16	Treated	first	3	-0.698239
467	subject_Trial 1B4Heatwave28/02/2025buona	Trial 1	B4	17	Treated	first	3	-0.773788
468	subject_Trial 1B4Heatwave28/02/2025buona	Trial 1	B4	18	Treated	first	3	-0.496408
469	subject_Trial 1B4Heatwave28/02/2025buona	Trial 1	B4	19	Treated	first	3	-0.640987
470	subject_Trial 1B4Heatwave28/02/2025buona	Trial 1	B4	20	Treated	first	3	-0.319336
471	subject_Trial 1B4Heatwave28/02/2025buona	Trial 1	B4	21	Treated	first	3	-0.560592
472	subject_Trial 1B4Heatwave28/02/2025buona	Trial 1	B4	22	Treated	first	3	-0.785438
473	subject_Trial 1B4Heatwave28/02/2025buona	Trial 1	B4	23	Treated	first	3	-0.883551
474	subject_Trial 1B4Heatwave28/02/2025buona	Trial 1	B4	24	Treated	first	3	-0.973299
475	subject_Trial 1B4Heatwave28/02/2025buona	Trial 1	B4	25	Treated	first	3	-0.614679
476	subject_Trial 1B4Heatwave28/02/2025buona	Trial 1	B4	26	Treated	first	3	-0.851171
477	subject_Trial 1B4Heatwave28/02/2025buona	Trial 1	B4	27	Treated	first	3	-0.96869
478	subject_Trial 1B4Heatwave28/02/2025buona	Trial 1	B4	28	Treated	first	3	-0.717827
479	subject_Trial 1B4Heatwave28/02/2025buona	Trial 1	B4	29	Treated	first	3	-0.902782
480	subject_Trial 1B4Heatwave28/02/2025buona	Trial 1	B4	30	Treated	first	3	-0.947222
481	subject_Trial 1B4Heatwave28/02/2025buona	Trial 1	B4	31	Treated	first	3	-0.884358
482	subject_Trial 1B4Heatwave28/02/2025buona	Trial 1	B4	32	Treated	first	3	-1
483	subject_Trial 1B4Heatwave28/02/2025buona	Trial 1	B4	33	Treated	first	3	-0.973522
484	subject_Trial 1B4Heatwave28/02/2025buona	Trial 1	B4	34	Treated	first	3	-1
485	subject_Trial 1B4Heatwave28/02/2025buona	Trial 1	B4	35	Treated	first	3	-1
486	subject_Trial 1B4Heatwave28/02/2025buona	Trial 1	B4	36	Treated	first	3	-0.961797
487	subject_Trial 1B4Heatwave28/02/2025buona	Trial 1	B4	37	Treated	first	3	-1
488	subject_Trial 1B4Heatwave28/02/2025buona	Trial 1	B4	38	Treated	first	3	-1
489	subject_Trial 1B4Heatwave28/02/2025buona	Trial 1	B4	39	Treated	first	3	-1
490	subject_Trial 1B4Heatwave28/02/2025buona	Trial 1	B4	40	Treated	first	3	-0.695645
491	subject_Trial 1B4Heatwave28/02/2025buona	Trial 1	B4	41	Treated	first	3	-1
492	subject_Trial 1B4Heatwave28/02/2025buona	Trial 1	B4	42	Treated	first	3	-0.915696
493	subject_Trial 1B4Heatwave28/02/2025buona	Trial 1	B4	43	Treated	first	3	-1
494	subject_Trial 1B4Heatwave28/02/2025buona	Trial 1	B4	44	Treated	first	3	-1
495	subject_Trial 1B4Heatwave28/02/2025buona	Trial 1	B4	45	Treated	first	3	-1
496	subject_Trial 1B4Heatwave28/02/2025buona	Trial 1	B4	46	Treated	first	3	-1
497	subject_Trial 1B4Heatwave28/02/2025buona	Trial 1	B4	47	Treated	first	3	-1
498	subject_Trial 1B4Heatwave28/02/2025buona	Trial 1	B4	48	Treated	first	3	-1
499	subject_Trial 1B4Heatwave28/02/2025buona	Trial 1	B4	49	Treated	first	3	-1
500	subject_Trial 1B4Heatwave28/02/2025buona	Trial 1	B4	50	Treated	first	3	-1
501	subject_Trial 1B5Heatwave28/02/2025buona	Trial 1	B5	1	Treated	first	4	0	0.912365
502	subject_Trial 1B5Heatwave28/02/2025buona	Trial 1	B5	2	Treated	first	4	-0.779373
503	subject_Trial 1B5Heatwave28/02/2025buona	Trial 1	B5	3	Treated	first	4	-0.768824
504	subject_Trial 1B5Heatwave28/02/2025buona	Trial 1	B5	4	Treated	first	4	-0.233606
505	subject_Trial 1B5Heatwave28/02/2025buona	Trial 1	B5	5	Treated	first	4	-1
506	subject_Trial 1B5Heatwave28/02/2025buona	Trial 1	B5	6	Treated	first	4	-1
507	subject_Trial 1B5Heatwave28/02/2025buona	Trial 1	B5	7	Treated	first	4	-1
508	subject_Trial 1B5Heatwave28/02/2025buona	Trial 1	B5	8	Treated	first	4	-1
509	subject_Trial 1B5Heatwave28/02/2025buona	Trial 1	B5	9	Treated	first	4	-1
510	subject_Trial 1B5Heatwave28/02/2025buona	Trial 1	B5	10	Treated	first	4	-1
511	subject_Trial 1B5Heatwave28/02/2025buona	Trial 1	B5	11	Treated	first	4	-1
512	subject_Trial 1B5Heatwave28/02/2025buona	Trial 1	B5	12	Treated	first	4	-1
513	subject_Trial 1B5Heatwave28/02/2025buona	Trial 1	B5	13	Treated	first	4	-1
514	subject_Trial 1B5Heatwave28/02/2025buona	Trial 1	B5	14	Treated	first	4	-1
515	subject_Trial 1B5Heatwave28/02/2025buona	Trial 1	B5	15	Treated	first	4	-1
516	subject_Trial 1B5Heatwave28/02/2025buona	Trial 1	B5	16	Treated	first	4	-0.758274
517	subject_Trial 1B5Heatwave28/02/2025buona	Trial 1	B5	17	Treated	first	4	-1
518	subject_Trial 1B5Heatwave28/02/2025buona	Trial 1	B5	18	Treated	first	4	-1
519	subject_Trial 1B5Heatwave28/02/2025buona	Trial 1	B5	19	Treated	first	4	-1
520	subject_Trial 1B5Heatwave28/02/2025buona	Trial 1	B5	20	Treated	first	4	-1
521	subject_Trial 1B5Heatwave28/02/2025buona	Trial 1	B5	21	Treated	first	4	-1
522	subject_Trial 1B5Heatwave28/02/2025buona	Trial 1	B5	22	Treated	first	4	0.139533
523	subject_Trial 1B5Heatwave28/02/2025buona	Trial 1	B5	23	Treated	first	4	-0.763111
524	subject_Trial 1B5Heatwave28/02/2025buona	Trial 1	B5	24	Treated	first	4	-1
525	subject_Trial 1B5Heatwave28/02/2025buona	Trial 1	B5	25	Treated	first	4	-0.720979
526	subject_Trial 1B5Heatwave28/02/2025buona	Trial 1	B5	26	Treated	first	4	-0.677245
527	subject_Trial 1B5Heatwave28/02/2025buona	Trial 1	B5	27	Treated	first	4	-0.430755
528	subject_Trial 1B5Heatwave28/02/2025buona	Trial 1	B5	28	Treated	first	4	-0.779228
529	subject_Trial 1B5Heatwave28/02/2025buona	Trial 1	B5	29	Treated	first	4	-1
530	subject_Trial 1B5Heatwave28/02/2025buona	Trial 1	B5	30	Treated	first	4	-1
531	subject_Trial 1B5Heatwave28/02/2025buona	Trial 1	B5	31	Treated	first	4	-1
532	subject_Trial 1B5Heatwave28/02/2025buona	Trial 1	B5	32	Treated	first	4	-1
533	subject_Trial 1B5Heatwave28/02/2025buona	Trial 1	B5	33	Treated	first	4	-1
534	subject_Trial 1B5Heatwave28/02/2025buona	Trial 1	B5	34	Treated	first	4	-1
535	subject_Trial 1B5Heatwave28/02/2025buona	Trial 1	B5	35	Treated	first	4	-1
536	subject_Trial 1B5Heatwave28/02/2025buona	Trial 1	B5	36	Treated	first	4	-1
537	subject_Trial 1B5Heatwave28/02/2025buona	Trial 1	B5	37	Treated	first	4	-0.492798
538	subject_Trial 1B5Heatwave28/02/2025buona	Trial 1	B5	38	Treated	first	4	-1
539	subject_Trial 1B5Heatwave28/02/2025buona	Trial 1	B5	39	Treated	first	4	-1
540	subject_Trial 1B5Heatwave28/02/2025buona	Trial 1	B5	40	Treated	first	4	-1
541	subject_Trial 1B5Heatwave28/02/2025buona	Trial 1	B5	41	Treated	first	4	-0.43442
542	subject_Trial 1B5Heatwave28/02/2025buona	Trial 1	B5	42	Treated	first	4	-1
543	subject_Trial 1B5Heatwave28/02/2025buona	Trial 1	B5	43	Treated	first	4	0.0533789
544	subject_Trial 1B5Heatwave28/02/2025buona	Trial 1	B5	44	Treated	first	4	-0.261504
545	subject_Trial 1B5Heatwave28/02/2025buona	Trial 1	B5	45	Treated	first	4	-1
546	subject_Trial 1B5Heatwave28/02/2025buona	Trial 1	B5	46	Treated	first	4	-1
547	subject_Trial 1B5Heatwave28/02/2025buona	Trial 1	B5	47	Treated	first	4	-1
548	subject_Trial 1B5Heatwave28/02/2025buona	Trial 1	B5	48	Treated	first	4	-1
549	subject_Trial 1B5Heatwave28/02/2025buona	Trial 1	B5	49	Treated	first	4	-1
550	subject_Trial 1B5Heatwave28/02/2025buona	Trial 1	B5	50	Treated	first	4	-1
551	subject_Trial 1B6Heatwave28/02/2025buona	Trial 1	B6	1	Treated	first	6	0	4.71048
552	subject_Trial 1B6Heatwave28/02/2025buona	Trial 1	B6	2	Treated	first	6	0.597638
553	subject_Trial 1B6Heatwave28/02/2025buona	Trial 1	B6	3	Treated	first	6	-0.345046
554	subject_Trial 1B6Heatwave28/02/2025buona	Trial 1	B6	4	Treated	first	6	-0.0873075
555	subject_Trial 1B6Heatwave28/02/2025buona	Trial 1	B6	5	Treated	first	6	-0.260086
556	subject_Trial 1B6Heatwave28/02/2025buona	Trial 1	B6	6	Treated	first	6	-1
557	subject_Trial 1B6Heatwave28/02/2025buona	Trial 1	B6	7	Treated	first	6	-0.433119
558	subject_Trial 1B6Heatwave28/02/2025buona	Trial 1	B6	8	Treated	first	6	-1
559	subject_Trial 1B6Heatwave28/02/2025buona	Trial 1	B6	9	Treated	first	6	-0.685542
560	subject_Trial 1B6Heatwave28/02/2025buona	Trial 1	B6	10	Treated	first	6	-0.638086
561	subject_Trial 1B6Heatwave28/02/2025buona	Trial 1	B6	11	Treated	first	6	-0.113377
562	subject_Trial 1B6Heatwave28/02/2025buona	Trial 1	B6	12	Treated	first	6	-0.303931
563	subject_Trial 1B6Heatwave28/02/2025buona	Trial 1	B6	13	Treated	first	6	-0.101648
564	subject_Trial 1B6Heatwave28/02/2025buona	Trial 1	B6	14	Treated	first	6	-0.236938
565	subject_Trial 1B6Heatwave28/02/2025buona	Trial 1	B6	15	Treated	first	6	0.362963
566	subject_Trial 1B6Heatwave28/02/2025buona	Trial 1	B6	16	Treated	first	6	0.225814
567	subject_Trial 1B6Heatwave28/02/2025buona	Trial 1	B6	17	Treated	first	6	-0.109537
568	subject_Trial 1B6Heatwave28/02/2025buona	Trial 1	B6	18	Treated	first	6	-0.185841
569	subject_Trial 1B6Heatwave28/02/2025buona	Trial 1	B6	19	Treated	first	6	-0.419717
570	subject_Trial 1B6Heatwave28/02/2025buona	Trial 1	B6	20	Treated	first	6	-0.807228
571	subject_Trial 1B6Heatwave28/02/2025buona	Trial 1	B6	21	Treated	first	6	-0.738322
572	subject_Trial 1B6Heatwave28/02/2025buona	Trial 1	B6	22	Treated	first	6	-0.881359
573	subject_Trial 1B6Heatwave28/02/2025buona	Trial 1	B6	23	Treated	first	6	-0.823249
574	subject_Trial 1B6Heatwave28/02/2025buona	Trial 1	B6	24	Treated	first	6	-0.827524
575	subject_Trial 1B6Heatwave28/02/2025buona	Trial 1	B6	25	Treated	first	6	-0.871155
576	subject_Trial 1B6Heatwave28/02/2025buona	Trial 1	B6	26	Treated	first	6	-0.231255
577	subject_Trial 1B6Heatwave28/02/2025buona	Trial 1	B6	27	Treated	first	6	-1
578	subject_Trial 1B6Heatwave28/02/2025buona	Trial 1	B6	28	Treated	first	6	-0.784933
579	subject_Trial 1B6Heatwave28/02/2025buona	Trial 1	B6	29	Treated	first	6	-0.433395
580	subject_Trial 1B6Heatwave28/02/2025buona	Trial 1	B6	30	Treated	first	6	-0.220423
581	subject_Trial 1B6Heatwave28/02/2025buona	Trial 1	B6	31	Treated	first	6	-0.817913
582	subject_Trial 1B6Heatwave28/02/2025buona	Trial 1	B6	32	Treated	first	6	-0.760054
583	subject_Trial 1B6Heatwave28/02/2025buona	Trial 1	B6	33	Treated	first	6	-1
584	subject_Trial 1B6Heatwave28/02/2025buona	Trial 1	B6	34	Treated	first	6	-1
585	subject_Trial 1B6Heatwave28/02/2025buona	Trial 1	B6	35	Treated	first	6	-0.561072
586	subject_Trial 1B6Heatwave28/02/2025buona	Trial 1	B6	36	Treated	first	6	-0.804288
587	subject_Trial 1B6Heatwave28/02/2025buona	Trial 1	B6	37	Treated	first	6	-1
588	subject_Trial 1B6Heatwave28/02/2025buona	Trial 1	B6	38	Treated	first	6	-1
589	subject_Trial 1B6Heatwave28/02/2025buona	Trial 1	B6	39	Treated	first	6	-1
590	subject_Trial 1B6Heatwave28/02/2025buona	Trial 1	B6	40	Treated	first	6	-0.758727
591	subject_Trial 1B6Heatwave28/02/2025buona	Trial 1	B6	41	Treated	first	6	-0.771023
592	subject_Trial 1B6Heatwave28/02/2025buona	Trial 1	B6	42	Treated	first	6	-1
593	subject_Trial 1B6Heatwave28/02/2025buona	Trial 1	B6	43	Treated	first	6	-1
594	subject_Trial 1B6Heatwave28/02/2025buona	Trial 1	B6	44	Treated	first	6	-1
595	subject_Trial 1B6Heatwave28/02/2025buona	Trial 1	B6	45	Treated	first	6	-1
596	subject_Trial 1B6Heatwave28/02/2025buona	Trial 1	B6	46	Treated	first	6	-1
597	subject_Trial 1B6Heatwave28/02/2025buona	Trial 1	B6	47	Treated	first	6	-1
598	subject_Trial 1B6Heatwave28/02/2025buona	Trial 1	B6	48	Treated	first	6	-1
599	subject_Trial 1B6Heatwave28/02/2025buona	Trial 1	B6	49	Treated	first	6	-1
600	subject_Trial 1B6Heatwave28/02/2025buona	Trial 1	B6	50	Treated	first	6	-1
601	subject_Trial 1C1Heatwave28/02/2025buona	Trial 1	C1	1	Treated	first	5	0	6.62551
602	subject_Trial 1C1Heatwave28/02/2025buona	Trial 1	C1	2	Treated	first	5	-1
603	subject_Trial 1C1Heatwave28/02/2025buona	Trial 1	C1	3	Treated	first	5	-1
604	subject_Trial 1C1Heatwave28/02/2025buona	Trial 1	C1	4	Treated	first	5	-0.932748
605	subject_Trial 1C1Heatwave28/02/2025buona	Trial 1	C1	5	Treated	first	5	-0.951419
606	subject_Trial 1C1Heatwave28/02/2025buona	Trial 1	C1	6	Treated	first	5	-0.69121
607	subject_Trial 1C1Heatwave28/02/2025buona	Trial 1	C1	7	Treated	first	5	-0.939229
608	subject_Trial 1C1Heatwave28/02/2025buona	Trial 1	C1	8	Treated	first	5	-1
609	subject_Trial 1C1Heatwave28/02/2025buona	Trial 1	C1	9	Treated	first	5	-0.890232
610	subject_Trial 1C1Heatwave28/02/2025buona	Trial 1	C1	10	Treated	first	5	-1
611	subject_Trial 1C1Heatwave28/02/2025buona	Trial 1	C1	11	Treated	first	5	-0.969633
612	subject_Trial 1C1Heatwave28/02/2025buona	Trial 1	C1	12	Treated	first	5	-1
613	subject_Trial 1C1Heatwave28/02/2025buona	Trial 1	C1	13	Treated	first	5	-0.921829
614	subject_Trial 1C1Heatwave28/02/2025buona	Trial 1	C1	14	Treated	first	5	-1
615	subject_Trial 1C1Heatwave28/02/2025buona	Trial 1	C1	15	Treated	first	5	-1
616	subject_Trial 1C1Heatwave28/02/2025buona	Trial 1	C1	16	Treated	first	5	-1
617	subject_Trial 1C1Heatwave28/02/2025buona	Trial 1	C1	17	Treated	first	5	-1
618	subject_Trial 1C1Heatwave28/02/2025buona	Trial 1	C1	18	Treated	first	5	-0.965916
619	subject_Trial 1C1Heatwave28/02/2025buona	Trial 1	C1	19	Treated	first	5	-1
620	subject_Trial 1C1Heatwave28/02/2025buona	Trial 1	C1	20	Treated	first	5	-1
621	subject_Trial 1C1Heatwave28/02/2025buona	Trial 1	C1	21	Treated	first	5	-0.952659
622	subject_Trial 1C1Heatwave28/02/2025buona	Trial 1	C1	22	Treated	first	5	-1
623	subject_Trial 1C1Heatwave28/02/2025buona	Trial 1	C1	23	Treated	first	5	-1
624	subject_Trial 1C1Heatwave28/02/2025buona	Trial 1	C1	24	Treated	first	5	-0.967522
625	subject_Trial 1C1Heatwave28/02/2025buona	Trial 1	C1	25	Treated	first	5	-1
626	subject_Trial 1C1Heatwave28/02/2025buona	Trial 1	C1	26	Treated	first	5	-1
627	subject_Trial 1C1Heatwave28/02/2025buona	Trial 1	C1	27	Treated	first	5	-1
628	subject_Trial 1C1Heatwave28/02/2025buona	Trial 1	C1	28	Treated	first	5	-0.969296
629	subject_Trial 1C1Heatwave28/02/2025buona	Trial 1	C1	29	Treated	first	5	-1
630	subject_Trial 1C1Heatwave28/02/2025buona	Trial 1	C1	30	Treated	first	5	-0.967995
631	subject_Trial 1C1Heatwave28/02/2025buona	Trial 1	C1	31	Treated	first	5	-1
632	subject_Trial 1C1Heatwave28/02/2025buona	Trial 1	C1	32	Treated	first	5	-1
633	subject_Trial 1C1Heatwave28/02/2025buona	Trial 1	C1	33	Treated	first	5	-0.968739
634	subject_Trial 1C1Heatwave28/02/2025buona	Trial 1	C1	34	Treated	first	5	-1
635	subject_Trial 1C1Heatwave28/02/2025buona	Trial 1	C1	35	Treated	first	5	-1
636	subject_Trial 1C1Heatwave28/02/2025buona	Trial 1	C1	36	Treated	first	5	-1
637	subject_Trial 1C1Heatwave28/02/2025buona	Trial 1	C1	37	Treated	first	5	-1
638	subject_Trial 1C1Heatwave28/02/2025buona	Trial 1	C1	38	Treated	first	5	-1
639	subject_Trial 1C1Heatwave28/02/2025buona	Trial 1	C1	39	Treated	first	5	-1
640	subject_Trial 1C1Heatwave28/02/2025buona	Trial 1	C1	40	Treated	first	5	-1
641	subject_Trial 1C1Heatwave28/02/2025buona	Trial 1	C1	41	Treated	first	5	-1
642	subject_Trial 1C1Heatwave28/02/2025buona	Trial 1	C1	42	Treated	first	5	-1
643	subject_Trial 1C1Heatwave28/02/2025buona	Trial 1	C1	43	Treated	first	5	-1
644	subject_Trial 1C1Heatwave28/02/2025buona	Trial 1	C1	44	Treated	first	5	-1
645	subject_Trial 1C1Heatwave28/02/2025buona	Trial 1	C1	45	Treated	first	5	-1
646	subject_Trial 1C1Heatwave28/02/2025buona	Trial 1	C1	46	Treated	first	5	-1
647	subject_Trial 1C1Heatwave28/02/2025buona	Trial 1	C1	47	Treated	first	5	-1
648	subject_Trial 1C1Heatwave28/02/2025buona	Trial 1	C1	48	Treated	first	5	-0.968858
649	subject_Trial 1C1Heatwave28/02/2025buona	Trial 1	C1	49	Treated	first	5	-1
650	subject_Trial 1C1Heatwave28/02/2025buona	Trial 1	C1	50	Treated	first	5	-1
651	subject_Trial 1C2Control28/02/2025buona	Trial 1	C2	1	Control	first	1	0	10.5621
652	subject_Trial 1C2Control28/02/2025buona	Trial 1	C2	2	Control	first	1	-0.613889
653	subject_Trial 1C2Control28/02/2025buona	Trial 1	C2	3	Control	first	1	-0.589234
654	subject_Trial 1C2Control28/02/2025buona	Trial 1	C2	4	Control	first	1	-0.463569
655	subject_Trial 1C2Control28/02/2025buona	Trial 1	C2	5	Control	first	1	-1
656	subject_Trial 1C2Control28/02/2025buona	Trial 1	C2	6	Control	first	1	-0.957821
657	subject_Trial 1C2Control28/02/2025buona	Trial 1	C2	7	Control	first	1	-1
658	subject_Trial 1C2Control28/02/2025buona	Trial 1	C2	8	Control	first	1	-1
659	subject_Trial 1C2Control28/02/2025buona	Trial 1	C2	9	Control	first	1	-1
660	subject_Trial 1C2Control28/02/2025buona	Trial 1	C2	10	Control	first	1	-1
661	subject_Trial 1C2Control28/02/2025buona	Trial 1	C2	11	Control	first	1	-1
662	subject_Trial 1C2Control28/02/2025buona	Trial 1	C2	12	Control	first	1	-0.980938
663	subject_Trial 1C2Control28/02/2025buona	Trial 1	C2	13	Control	first	1	-1
664	subject_Trial 1C2Control28/02/2025buona	Trial 1	C2	14	Control	first	1	-1
665	subject_Trial 1C2Control28/02/2025buona	Trial 1	C2	15	Control	first	1	-1
666	subject_Trial 1C2Control28/02/2025buona	Trial 1	C2	16	Control	first	1	-0.95932
667	subject_Trial 1C2Control28/02/2025buona	Trial 1	C2	17	Control	first	1	-0.960763
668	subject_Trial 1C2Control28/02/2025buona	Trial 1	C2	18	Control	first	1	-0.979959
669	subject_Trial 1C2Control28/02/2025buona	Trial 1	C2	19	Control	first	1	-1
670	subject_Trial 1C2Control28/02/2025buona	Trial 1	C2	20	Control	first	1	-1
671	subject_Trial 1C2Control28/02/2025buona	Trial 1	C2	21	Control	first	1	-1
672	subject_Trial 1C2Control28/02/2025buona	Trial 1	C2	22	Control	first	1	-0.958158
673	subject_Trial 1C2Control28/02/2025buona	Trial 1	C2	23	Control	first	1	-1
674	subject_Trial 1C2Control28/02/2025buona	Trial 1	C2	24	Control	first	1	-1
675	subject_Trial 1C2Control28/02/2025buona	Trial 1	C2	25	Control	first	1	-1
676	subject_Trial 1C2Control28/02/2025buona	Trial 1	C2	26	Control	first	1	-1
677	subject_Trial 1C2Control28/02/2025buona	Trial 1	C2	27	Control	first	1	-1
678	subject_Trial 1C2Control28/02/2025buona	Trial 1	C2	28	Control	first	1	-1
679	subject_Trial 1C2Control28/02/2025buona	Trial 1	C2	29	Control	first	1	-1
680	subject_Trial 1C2Control28/02/2025buona	Trial 1	C2	30	Control	first	1	-1
681	subject_Trial 1C2Control28/02/2025buona	Trial 1	C2	31	Control	first	1	-1
682	subject_Trial 1C2Control28/02/2025buona	Trial 1	C2	32	Control	first	1	-1
683	subject_Trial 1C2Control28/02/2025buona	Trial 1	C2	33	Control	first	1	-1
684	subject_Trial 1C2Control28/02/2025buona	Trial 1	C2	34	Control	first	1	-0.791216
685	subject_Trial 1C2Control28/02/2025buona	Trial 1	C2	35	Control	first	1	-1
686	subject_Trial 1C2Control28/02/2025buona	Trial 1	C2	36	Control	first	1	-0.9802
687	subject_Trial 1C2Control28/02/2025buona	Trial 1	C2	37	Control	first	1	-0.939224
688	subject_Trial 1C2Control28/02/2025buona	Trial 1	C2	38	Control	first	1	-1
689	subject_Trial 1C2Control28/02/2025buona	Trial 1	C2	39	Control	first	1	-0.762601
690	subject_Trial 1C2Control28/02/2025buona	Trial 1	C2	40	Control	first	1	-0.855139
691	subject_Trial 1C2Control28/02/2025buona	Trial 1	C2	41	Control	first	1	-1
692	subject_Trial 1C2Control28/02/2025buona	Trial 1	C2	42	Control	first	1	-0.979337
693	subject_Trial 1C2Control28/02/2025buona	Trial 1	C2	43	Control	first	1	-0.906384
694	subject_Trial 1C2Control28/02/2025buona	Trial 1	C2	44	Control	first	1	-0.762527
695	subject_Trial 1C2Control28/02/2025buona	Trial 1	C2	45	Control	first	1	-0.930907
696	subject_Trial 1C2Control28/02/2025buona	Trial 1	C2	46	Control	first	1	-0.98081
697	subject_Trial 1C2Control28/02/2025buona	Trial 1	C2	47	Control	first	1	-0.869628
698	subject_Trial 1C2Control28/02/2025buona	Trial 1	C2	48	Control	first	1	-0.785835
699	subject_Trial 1C2Control28/02/2025buona	Trial 1	C2	49	Control	first	1	-1
700	subject_Trial 1C2Control28/02/2025buona	Trial 1	C2	50	Control	first	1	-1
701	subject_Trial 1C3Heatwave28/02/2025buona	Trial 1	C3	1	Treated	first	1	0	6.5528
702	subject_Trial 1C3Heatwave28/02/2025buona	Trial 1	C3	2	Treated	first	1	-0.561407
703	subject_Trial 1C3Heatwave28/02/2025buona	Trial 1	C3	3	Treated	first	1	-0.209675
704	subject_Trial 1C3Heatwave28/02/2025buona	Trial 1	C3	4	Treated	first	1	-0.272845
705	subject_Trial 1C3Heatwave28/02/2025buona	Trial 1	C3	5	Treated	first	1	-0.630538
706	subject_Trial 1C3Heatwave28/02/2025buona	Trial 1	C3	6	Treated	first	1	-0.164009
707	subject_Trial 1C3Heatwave28/02/2025buona	Trial 1	C3	7	Treated	first	1	-0.29186
708	subject_Trial 1C3Heatwave28/02/2025buona	Trial 1	C3	8	Treated	first	1	-0.457955
709	subject_Trial 1C3Heatwave28/02/2025buona	Trial 1	C3	9	Treated	first	1	-0.669386
710	subject_Trial 1C3Heatwave28/02/2025buona	Trial 1	C3	10	Treated	first	1	-0.616587
711	subject_Trial 1C3Heatwave28/02/2025buona	Trial 1	C3	11	Treated	first	1	-0.799992
712	subject_Trial 1C3Heatwave28/02/2025buona	Trial 1	C3	12	Treated	first	1	-0.576441
713	subject_Trial 1C3Heatwave28/02/2025buona	Trial 1	C3	13	Treated	first	1	-0.698396
714	subject_Trial 1C3Heatwave28/02/2025buona	Trial 1	C3	14	Treated	first	1	-0.675617
715	subject_Trial 1C3Heatwave28/02/2025buona	Trial 1	C3	15	Treated	first	1	-0.615494
716	subject_Trial 1C3Heatwave28/02/2025buona	Trial 1	C3	16	Treated	first	1	-0.616752
717	subject_Trial 1C3Heatwave28/02/2025buona	Trial 1	C3	17	Treated	first	1	-0.694384
718	subject_Trial 1C3Heatwave28/02/2025buona	Trial 1	C3	18	Treated	first	1	-0.742939
719	subject_Trial 1C3Heatwave28/02/2025buona	Trial 1	C3	19	Treated	first	1	-0.716358
720	subject_Trial 1C3Heatwave28/02/2025buona	Trial 1	C3	20	Treated	first	1	-0.504232
721	subject_Trial 1C3Heatwave28/02/2025buona	Trial 1	C3	21	Treated	first	1	-0.495336
722	subject_Trial 1C3Heatwave28/02/2025buona	Trial 1	C3	22	Treated	first	1	-0.549042
723	subject_Trial 1C3Heatwave28/02/2025buona	Trial 1	C3	23	Treated	first	1	-0.541401
724	subject_Trial 1C3Heatwave28/02/2025buona	Trial 1	C3	24	Treated	first	1	-0.844767
725	subject_Trial 1C3Heatwave28/02/2025buona	Trial 1	C3	25	Treated	first	1	-0.966906
726	subject_Trial 1C3Heatwave28/02/2025buona	Trial 1	C3	26	Treated	first	1	-1
727	subject_Trial 1C3Heatwave28/02/2025buona	Trial 1	C3	27	Treated	first	1	-1
728	subject_Trial 1C3Heatwave28/02/2025buona	Trial 1	C3	28	Treated	first	1	-1
729	subject_Trial 1C3Heatwave28/02/2025buona	Trial 1	C3	29	Treated	first	1	-1
730	subject_Trial 1C3Heatwave28/02/2025buona	Trial 1	C3	30	Treated	first	1	-1
731	subject_Trial 1C3Heatwave28/02/2025buona	Trial 1	C3	31	Treated	first	1	-0.966727
732	subject_Trial 1C3Heatwave28/02/2025buona	Trial 1	C3	32	Treated	first	1	-1
733	subject_Trial 1C3Heatwave28/02/2025buona	Trial 1	C3	33	Treated	first	1	-1
734	subject_Trial 1C3Heatwave28/02/2025buona	Trial 1	C3	34	Treated	first	1	-1
735	subject_Trial 1C3Heatwave28/02/2025buona	Trial 1	C3	35	Treated	first	1	-0.818539
736	subject_Trial 1C3Heatwave28/02/2025buona	Trial 1	C3	36	Treated	first	1	-0.270223
737	subject_Trial 1C3Heatwave28/02/2025buona	Trial 1	C3	37	Treated	first	1	-0.53446
738	subject_Trial 1C3Heatwave28/02/2025buona	Trial 1	C3	38	Treated	first	1	-0.963651
739	subject_Trial 1C3Heatwave28/02/2025buona	Trial 1	C3	39	Treated	first	1	-0.967864
740	subject_Trial 1C3Heatwave28/02/2025buona	Trial 1	C3	40	Treated	first	1	-0.862498
741	subject_Trial 1C3Heatwave28/02/2025buona	Trial 1	C3	41	Treated	first	1	-1
742	subject_Trial 1C3Heatwave28/02/2025buona	Trial 1	C3	42	Treated	first	1	-1
743	subject_Trial 1C3Heatwave28/02/2025buona	Trial 1	C3	43	Treated	first	1	-1
744	subject_Trial 1C3Heatwave28/02/2025buona	Trial 1	C3	44	Treated	first	1	-1
745	subject_Trial 1C3Heatwave28/02/2025buona	Trial 1	C3	45	Treated	first	1	-0.702419
746	subject_Trial 1C3Heatwave28/02/2025buona	Trial 1	C3	46	Treated	first	1	-1
747	subject_Trial 1C3Heatwave28/02/2025buona	Trial 1	C3	47	Treated	first	1	-1
748	subject_Trial 1C3Heatwave28/02/2025buona	Trial 1	C3	48	Treated	first	1	-1
749	subject_Trial 1C3Heatwave28/02/2025buona	Trial 1	C3	49	Treated	first	1	-1
750	subject_Trial 1C3Heatwave28/02/2025buona	Trial 1	C3	50	Treated	first	1	-1
751	subject_Trial 1C4Control28/02/2025buona	Trial 1	C4	1	Control	first	3	0	9.76592
752	subject_Trial 1C4Control28/02/2025buona	Trial 1	C4	2	Control	first	3	-0.97755
753	subject_Trial 1C4Control28/02/2025buona	Trial 1	C4	3	Control	first	3	-0.710248
754	subject_Trial 1C4Control28/02/2025buona	Trial 1	C4	4	Control	first	3	-0.893946
755	subject_Trial 1C4Control28/02/2025buona	Trial 1	C4	5	Control	first	3	-0.908409
756	subject_Trial 1C4Control28/02/2025buona	Trial 1	C4	6	Control	first	3	-0.592042
757	subject_Trial 1C4Control28/02/2025buona	Trial 1	C4	7	Control	first	3	-0.855929
758	subject_Trial 1C4Control28/02/2025buona	Trial 1	C4	8	Control	first	3	-1
759	subject_Trial 1C4Control28/02/2025buona	Trial 1	C4	9	Control	first	3	-0.960171
760	subject_Trial 1C4Control28/02/2025buona	Trial 1	C4	10	Control	first	3	-0.952152
761	subject_Trial 1C4Control28/02/2025buona	Trial 1	C4	11	Control	first	3	-0.979029
762	subject_Trial 1C4Control28/02/2025buona	Trial 1	C4	12	Control	first	3	-0.91993
763	subject_Trial 1C4Control28/02/2025buona	Trial 1	C4	13	Control	first	3	-0.792403
764	subject_Trial 1C4Control28/02/2025buona	Trial 1	C4	14	Control	first	3	-1
765	subject_Trial 1C4Control28/02/2025buona	Trial 1	C4	15	Control	first	3	-0.927682
766	subject_Trial 1C4Control28/02/2025buona	Trial 1	C4	16	Control	first	3	-0.978287
767	subject_Trial 1C4Control28/02/2025buona	Trial 1	C4	17	Control	first	3	-1
768	subject_Trial 1C4Control28/02/2025buona	Trial 1	C4	18	Control	first	3	-1
769	subject_Trial 1C4Control28/02/2025buona	Trial 1	C4	19	Control	first	3	-1
770	subject_Trial 1C4Control28/02/2025buona	Trial 1	C4	20	Control	first	3	-1
771	subject_Trial 1C4Control28/02/2025buona	Trial 1	C4	21	Control	first	3	-1
772	subject_Trial 1C4Control28/02/2025buona	Trial 1	C4	22	Control	first	3	-0.978843
773	subject_Trial 1C4Control28/02/2025buona	Trial 1	C4	23	Control	first	3	-0.97756
774	subject_Trial 1C4Control28/02/2025buona	Trial 1	C4	24	Control	first	3	-1
775	subject_Trial 1C4Control28/02/2025buona	Trial 1	C4	25	Control	first	3	-1
776	subject_Trial 1C4Control28/02/2025buona	Trial 1	C4	26	Control	first	3	-0.979458
777	subject_Trial 1C4Control28/02/2025buona	Trial 1	C4	27	Control	first	3	-1
778	subject_Trial 1C4Control28/02/2025buona	Trial 1	C4	28	Control	first	3	-1
779	subject_Trial 1C4Control28/02/2025buona	Trial 1	C4	29	Control	first	3	-1
780	subject_Trial 1C4Control28/02/2025buona	Trial 1	C4	30	Control	first	3	-1
781	subject_Trial 1C4Control28/02/2025buona	Trial 1	C4	31	Control	first	3	-0.908331
782	subject_Trial 1C4Control28/02/2025buona	Trial 1	C4	32	Control	first	3	-1
783	subject_Trial 1C4Control28/02/2025buona	Trial 1	C4	33	Control	first	3	-0.956973
784	subject_Trial 1C4Control28/02/2025buona	Trial 1	C4	34	Control	first	3	-1
785	subject_Trial 1C4Control28/02/2025buona	Trial 1	C4	35	Control	first	3	-0.930464
786	subject_Trial 1C4Control28/02/2025buona	Trial 1	C4	36	Control	first	3	-0.958245
787	subject_Trial 1C4Control28/02/2025buona	Trial 1	C4	37	Control	first	3	-0.955497
788	subject_Trial 1C4Control28/02/2025buona	Trial 1	C4	38	Control	first	3	-1
789	subject_Trial 1C4Control28/02/2025buona	Trial 1	C4	39	Control	first	3	-1
790	subject_Trial 1C4Control28/02/2025buona	Trial 1	C4	40	Control	first	3	-1
791	subject_Trial 1C4Control28/02/2025buona	Trial 1	C4	41	Control	first	3	-0.931604
792	subject_Trial 1C4Control28/02/2025buona	Trial 1	C4	42	Control	first	3	-1
793	subject_Trial 1C4Control28/02/2025buona	Trial 1	C4	43	Control	first	3	-1
794	subject_Trial 1C4Control28/02/2025buona	Trial 1	C4	44	Control	first	3	-1
795	subject_Trial 1C4Control28/02/2025buona	Trial 1	C4	45	Control	first	3	-1
796	subject_Trial 1C4Control28/02/2025buona	Trial 1	C4	46	Control	first	3	-1
797	subject_Trial 1C4Control28/02/2025buona	Trial 1	C4	47	Control	first	3	-1
798	subject_Trial 1C4Control28/02/2025buona	Trial 1	C4	48	Control	first	3	-1
799	subject_Trial 1C4Control28/02/2025buona	Trial 1	C4	49	Control	first	3	-1
800	subject_Trial 1C4Control28/02/2025buona	Trial 1	C4	50	Control	first	3	-1
801	subject_Trial 1C5Heatwave28/02/2025buona	Trial 1	C5	1	Treated	first	6	0	9.60132
802	subject_Trial 1C5Heatwave28/02/2025buona	Trial 1	C5	2	Treated	first	6	-0.617431
803	subject_Trial 1C5Heatwave28/02/2025buona	Trial 1	C5	3	Treated	first	6	-0.833609
804	subject_Trial 1C5Heatwave28/02/2025buona	Trial 1	C5	4	Treated	first	6	-0.647766
805	subject_Trial 1C5Heatwave28/02/2025buona	Trial 1	C5	5	Treated	first	6	-0.688562
806	subject_Trial 1C5Heatwave28/02/2025buona	Trial 1	C5	6	Treated	first	6	-0.824249
807	subject_Trial 1C5Heatwave28/02/2025buona	Trial 1	C5	7	Treated	first	6	-0.310384
808	subject_Trial 1C5Heatwave28/02/2025buona	Trial 1	C5	8	Treated	first	6	-0.884283
809	subject_Trial 1C5Heatwave28/02/2025buona	Trial 1	C5	9	Treated	first	6	-0.593616
810	subject_Trial 1C5Heatwave28/02/2025buona	Trial 1	C5	10	Treated	first	6	-0.631186
811	subject_Trial 1C5Heatwave28/02/2025buona	Trial 1	C5	11	Treated	first	6	-0.711621
812	subject_Trial 1C5Heatwave28/02/2025buona	Trial 1	C5	12	Treated	first	6	-0.582516
813	subject_Trial 1C5Heatwave28/02/2025buona	Trial 1	C5	13	Treated	first	6	-0.604724
814	subject_Trial 1C5Heatwave28/02/2025buona	Trial 1	C5	14	Treated	first	6	-0.746875
815	subject_Trial 1C5Heatwave28/02/2025buona	Trial 1	C5	15	Treated	first	6	-0.842221
816	subject_Trial 1C5Heatwave28/02/2025buona	Trial 1	C5	16	Treated	first	6	-0.340098
817	subject_Trial 1C5Heatwave28/02/2025buona	Trial 1	C5	17	Treated	first	6	-0.847908
818	subject_Trial 1C5Heatwave28/02/2025buona	Trial 1	C5	18	Treated	first	6	-0.917285
819	subject_Trial 1C5Heatwave28/02/2025buona	Trial 1	C5	19	Treated	first	6	-0.875055
820	subject_Trial 1C5Heatwave28/02/2025buona	Trial 1	C5	20	Treated	first	6	-0.688855
821	subject_Trial 1C5Heatwave28/02/2025buona	Trial 1	C5	21	Treated	first	6	-0.59102
822	subject_Trial 1C5Heatwave28/02/2025buona	Trial 1	C5	22	Treated	first	6	-0.700763
823	subject_Trial 1C5Heatwave28/02/2025buona	Trial 1	C5	23	Treated	first	6	-0.561947
824	subject_Trial 1C5Heatwave28/02/2025buona	Trial 1	C5	24	Treated	first	6	-0.699395
825	subject_Trial 1C5Heatwave28/02/2025buona	Trial 1	C5	25	Treated	first	6	-0.720331
826	subject_Trial 1C5Heatwave28/02/2025buona	Trial 1	C5	26	Treated	first	6	-0.609766
827	subject_Trial 1C5Heatwave28/02/2025buona	Trial 1	C5	27	Treated	first	6	-0.593039
828	subject_Trial 1C5Heatwave28/02/2025buona	Trial 1	C5	28	Treated	first	6	-0.819497
829	subject_Trial 1C5Heatwave28/02/2025buona	Trial 1	C5	29	Treated	first	6	-0.759595
830	subject_Trial 1C5Heatwave28/02/2025buona	Trial 1	C5	30	Treated	first	6	-0.606645
831	subject_Trial 1C5Heatwave28/02/2025buona	Trial 1	C5	31	Treated	first	6	-0.83175
832	subject_Trial 1C5Heatwave28/02/2025buona	Trial 1	C5	32	Treated	first	6	-0.845917
833	subject_Trial 1C5Heatwave28/02/2025buona	Trial 1	C5	33	Treated	first	6	-0.525161
834	subject_Trial 1C5Heatwave28/02/2025buona	Trial 1	C5	34	Treated	first	6	-0.562375
835	subject_Trial 1C5Heatwave28/02/2025buona	Trial 1	C5	35	Treated	first	6	-0.566119
836	subject_Trial 1C5Heatwave28/02/2025buona	Trial 1	C5	36	Treated	first	6	-0.696308
837	subject_Trial 1C5Heatwave28/02/2025buona	Trial 1	C5	37	Treated	first	6	-0.86226
838	subject_Trial 1C5Heatwave28/02/2025buona	Trial 1	C5	38	Treated	first	6	-0.781143
839	subject_Trial 1C5Heatwave28/02/2025buona	Trial 1	C5	39	Treated	first	6	-0.836733
840	subject_Trial 1C5Heatwave28/02/2025buona	Trial 1	C5	40	Treated	first	6	-0.877564
841	subject_Trial 1C5Heatwave28/02/2025buona	Trial 1	C5	41	Treated	first	6	-0.777207
842	subject_Trial 1C5Heatwave28/02/2025buona	Trial 1	C5	42	Treated	first	6	-0.662824
843	subject_Trial 1C5Heatwave28/02/2025buona	Trial 1	C5	43	Treated	first	6	-0.847412
844	subject_Trial 1C5Heatwave28/02/2025buona	Trial 1	C5	44	Treated	first	6	-0.917268
845	subject_Trial 1C5Heatwave28/02/2025buona	Trial 1	C5	45	Treated	first	6	-0.531367
846	subject_Trial 1C5Heatwave28/02/2025buona	Trial 1	C5	46	Treated	first	6	-0.673589
847	subject_Trial 1C5Heatwave28/02/2025buona	Trial 1	C5	47	Treated	first	6	-0.723032
848	subject_Trial 1C5Heatwave28/02/2025buona	Trial 1	C5	48	Treated	first	6	-0.498709
849	subject_Trial 1C5Heatwave28/02/2025buona	Trial 1	C5	49	Treated	first	6	-0.650132
850	subject_Trial 1C5Heatwave28/02/2025buona	Trial 1	C5	50	Treated	first	6	-1
901	subject_Trial 1D1Control28/02/2025buona	Trial 1	D1	1	Control	first	6	0	5.35511
902	subject_Trial 1D1Control28/02/2025buona	Trial 1	D1	2	Control	first	6	-0.421612
903	subject_Trial 1D1Control28/02/2025buona	Trial 1	D1	3	Control	first	6	-1
904	subject_Trial 1D1Control28/02/2025buona	Trial 1	D1	4	Control	first	6	-1
905	subject_Trial 1D1Control28/02/2025buona	Trial 1	D1	5	Control	first	6	-0.406894
906	subject_Trial 1D1Control28/02/2025buona	Trial 1	D1	6	Control	first	6	-1
907	subject_Trial 1D1Control28/02/2025buona	Trial 1	D1	7	Control	first	6	-0.876738
908	subject_Trial 1D1Control28/02/2025buona	Trial 1	D1	8	Control	first	6	-0.901863
909	subject_Trial 1D1Control28/02/2025buona	Trial 1	D1	9	Control	first	6	-0.619281
910	subject_Trial 1D1Control28/02/2025buona	Trial 1	D1	10	Control	first	6	-0.956993
911	subject_Trial 1D1Control28/02/2025buona	Trial 1	D1	11	Control	first	6	-1
912	subject_Trial 1D1Control28/02/2025buona	Trial 1	D1	12	Control	first	6	-1
913	subject_Trial 1D1Control28/02/2025buona	Trial 1	D1	13	Control	first	6	-0.959113
914	subject_Trial 1D1Control28/02/2025buona	Trial 1	D1	14	Control	first	6	-0.756235
915	subject_Trial 1D1Control28/02/2025buona	Trial 1	D1	15	Control	first	6	-0.917414
916	subject_Trial 1D1Control28/02/2025buona	Trial 1	D1	16	Control	first	6	-1
917	subject_Trial 1D1Control28/02/2025buona	Trial 1	D1	17	Control	first	6	-1
918	subject_Trial 1D1Control28/02/2025buona	Trial 1	D1	18	Control	first	6	-1
919	subject_Trial 1D1Control28/02/2025buona	Trial 1	D1	19	Control	first	6	-1
920	subject_Trial 1D1Control28/02/2025buona	Trial 1	D1	20	Control	first	6	-1
921	subject_Trial 1D1Control28/02/2025buona	Trial 1	D1	21	Control	first	6	-0.823774
922	subject_Trial 1D1Control28/02/2025buona	Trial 1	D1	22	Control	first	6	-0.962394
923	subject_Trial 1D1Control28/02/2025buona	Trial 1	D1	23	Control	first	6	-0.96193
924	subject_Trial 1D1Control28/02/2025buona	Trial 1	D1	24	Control	first	6	-0.917838
925	subject_Trial 1D1Control28/02/2025buona	Trial 1	D1	25	Control	first	6	-1
926	subject_Trial 1D1Control28/02/2025buona	Trial 1	D1	26	Control	first	6	-0.867079
927	subject_Trial 1D1Control28/02/2025buona	Trial 1	D1	27	Control	first	6	-0.817041
928	subject_Trial 1D1Control28/02/2025buona	Trial 1	D1	28	Control	first	6	-0.919885
929	subject_Trial 1D1Control28/02/2025buona	Trial 1	D1	29	Control	first	6	-1
930	subject_Trial 1D1Control28/02/2025buona	Trial 1	D1	30	Control	first	6	-0.959808
931	subject_Trial 1D1Control28/02/2025buona	Trial 1	D1	31	Control	first	6	-0.865755
932	subject_Trial 1D1Control28/02/2025buona	Trial 1	D1	32	Control	first	6	-0.870372
933	subject_Trial 1D1Control28/02/2025buona	Trial 1	D1	33	Control	first	6	-0.903707
934	subject_Trial 1D1Control28/02/2025buona	Trial 1	D1	34	Control	first	6	-1
935	subject_Trial 1D1Control28/02/2025buona	Trial 1	D1	35	Control	first	6	-0.826013
936	subject_Trial 1D1Control28/02/2025buona	Trial 1	D1	36	Control	first	6	-0.912468
937	subject_Trial 1D1Control28/02/2025buona	Trial 1	D1	37	Control	first	6	-0.891309
938	subject_Trial 1D1Control28/02/2025buona	Trial 1	D1	38	Control	first	6	-0.886789
939	subject_Trial 1D1Control28/02/2025buona	Trial 1	D1	39	Control	first	6	-0.662029
940	subject_Trial 1D1Control28/02/2025buona	Trial 1	D1	40	Control	first	6	-0.856257
941	subject_Trial 1D1Control28/02/2025buona	Trial 1	D1	41	Control	first	6	-1
942	subject_Trial 1D1Control28/02/2025buona	Trial 1	D1	42	Control	first	6	-1
943	subject_Trial 1D1Control28/02/2025buona	Trial 1	D1	43	Control	first	6	-1
944	subject_Trial 1D1Control28/02/2025buona	Trial 1	D1	44	Control	first	6	-1
945	subject_Trial 1D1Control28/02/2025buona	Trial 1	D1	45	Control	first	6	-1
946	subject_Trial 1D1Control28/02/2025buona	Trial 1	D1	46	Control	first	6	-0.923028
947	subject_Trial 1D1Control28/02/2025buona	Trial 1	D1	47	Control	first	6	-1
948	subject_Trial 1D1Control28/02/2025buona	Trial 1	D1	48	Control	first	6	-0.498612
949	subject_Trial 1D1Control28/02/2025buona	Trial 1	D1	49	Control	first	6	-1
950	subject_Trial 1D1Control28/02/2025buona	Trial 1	D1	50	Control	first	6	-1
951	subject_Trial 1D2Heatwave28/02/2025buona	Trial 1	D2	1	Treated	first	5	0	5.24358
952	subject_Trial 1D2Heatwave28/02/2025buona	Trial 1	D2	2	Treated	first	5	-0.458345
953	subject_Trial 1D2Heatwave28/02/2025buona	Trial 1	D2	3	Treated	first	5	-0.462726
954	subject_Trial 1D2Heatwave28/02/2025buona	Trial 1	D2	4	Treated	first	5	0.35278
955	subject_Trial 1D2Heatwave28/02/2025buona	Trial 1	D2	5	Treated	first	5	-0.147464
956	subject_Trial 1D2Heatwave28/02/2025buona	Trial 1	D2	6	Treated	first	5	-0.609725
957	subject_Trial 1D2Heatwave28/02/2025buona	Trial 1	D2	7	Treated	first	5	-0.704055
958	subject_Trial 1D2Heatwave28/02/2025buona	Trial 1	D2	8	Treated	first	5	-0.501579
959	subject_Trial 1D2Heatwave28/02/2025buona	Trial 1	D2	9	Treated	first	5	-0.107648
960	subject_Trial 1D2Heatwave28/02/2025buona	Trial 1	D2	10	Treated	first	5	-0.133472
961	subject_Trial 1D2Heatwave28/02/2025buona	Trial 1	D2	11	Treated	first	5	-0.955931
962	subject_Trial 1D2Heatwave28/02/2025buona	Trial 1	D2	12	Treated	first	5	-0.0676885
963	subject_Trial 1D2Heatwave28/02/2025buona	Trial 1	D2	13	Treated	first	5	-0.367322
964	subject_Trial 1D2Heatwave28/02/2025buona	Trial 1	D2	14	Treated	first	5	-0.476045
965	subject_Trial 1D2Heatwave28/02/2025buona	Trial 1	D2	15	Treated	first	5	-0.547536
966	subject_Trial 1D2Heatwave28/02/2025buona	Trial 1	D2	16	Treated	first	5	-0.646482
967	subject_Trial 1D2Heatwave28/02/2025buona	Trial 1	D2	17	Treated	first	5	-0.572935
968	subject_Trial 1D2Heatwave28/02/2025buona	Trial 1	D2	18	Treated	first	5	-0.213764
969	subject_Trial 1D2Heatwave28/02/2025buona	Trial 1	D2	19	Treated	first	5	0.0458217
970	subject_Trial 1D2Heatwave28/02/2025buona	Trial 1	D2	20	Treated	first	5	0.163463
971	subject_Trial 1D2Heatwave28/02/2025buona	Trial 1	D2	21	Treated	first	5	-0.585651
972	subject_Trial 1D2Heatwave28/02/2025buona	Trial 1	D2	22	Treated	first	5	-0.363454
973	subject_Trial 1D2Heatwave28/02/2025buona	Trial 1	D2	23	Treated	first	5	-0.630152
974	subject_Trial 1D2Heatwave28/02/2025buona	Trial 1	D2	24	Treated	first	5	-0.373243
975	subject_Trial 1D2Heatwave28/02/2025buona	Trial 1	D2	25	Treated	first	5	-0.398968
976	subject_Trial 1D2Heatwave28/02/2025buona	Trial 1	D2	26	Treated	first	5	-0.335639
977	subject_Trial 1D2Heatwave28/02/2025buona	Trial 1	D2	27	Treated	first	5	-0.408715
978	subject_Trial 1D2Heatwave28/02/2025buona	Trial 1	D2	28	Treated	first	5	-0.66971
979	subject_Trial 1D2Heatwave28/02/2025buona	Trial 1	D2	29	Treated	first	5	-0.696677
980	subject_Trial 1D2Heatwave28/02/2025buona	Trial 1	D2	30	Treated	first	5	-0.609753
981	subject_Trial 1D2Heatwave28/02/2025buona	Trial 1	D2	31	Treated	first	5	-0.713711
982	subject_Trial 1D2Heatwave28/02/2025buona	Trial 1	D2	32	Treated	first	5	-0.804988
983	subject_Trial 1D2Heatwave28/02/2025buona	Trial 1	D2	33	Treated	first	5	-0.654597
984	subject_Trial 1D2Heatwave28/02/2025buona	Trial 1	D2	34	Treated	first	5	-0.855897
985	subject_Trial 1D2Heatwave28/02/2025buona	Trial 1	D2	35	Treated	first	5	-0.914754
986	subject_Trial 1D2Heatwave28/02/2025buona	Trial 1	D2	36	Treated	first	5	-0.508879
987	subject_Trial 1D2Heatwave28/02/2025buona	Trial 1	D2	37	Treated	first	5	-0.402671
988	subject_Trial 1D2Heatwave28/02/2025buona	Trial 1	D2	38	Treated	first	5	-0.394425
989	subject_Trial 1D2Heatwave28/02/2025buona	Trial 1	D2	39	Treated	first	5	-1
990	subject_Trial 1D2Heatwave28/02/2025buona	Trial 1	D2	40	Treated	first	5	-0.228544
991	subject_Trial 1D2Heatwave28/02/2025buona	Trial 1	D2	41	Treated	first	5	-0.597986
992	subject_Trial 1D2Heatwave28/02/2025buona	Trial 1	D2	42	Treated	first	5	-0.392732
993	subject_Trial 1D2Heatwave28/02/2025buona	Trial 1	D2	43	Treated	first	5	-0.957454
994	subject_Trial 1D2Heatwave28/02/2025buona	Trial 1	D2	44	Treated	first	5	-0.0251298
995	subject_Trial 1D2Heatwave28/02/2025buona	Trial 1	D2	45	Treated	first	5	-0.773401
996	subject_Trial 1D2Heatwave28/02/2025buona	Trial 1	D2	46	Treated	first	5	-0.245617
997	subject_Trial 1D2Heatwave28/02/2025buona	Trial 1	D2	47	Treated	first	5	-1
998	subject_Trial 1D2Heatwave28/02/2025buona	Trial 1	D2	48	Treated	first	5	-0.835828
999	subject_Trial 1D2Heatwave28/02/2025buona	Trial 1	D2	49	Treated	first	5	-0.960622
1000	subject_Trial 1D2Heatwave28/02/2025buona	Trial 1	D2	50	Treated	first	5	-1
1001	subject_Trial 1D4Heatwave28/02/2025buona	Trial 1	D4	1	Treated	first	2	0	6.95809
1002	subject_Trial 1D4Heatwave28/02/2025buona	Trial 1	D4	2	Treated	first	2	-0.582452
1003	subject_Trial 1D4Heatwave28/02/2025buona	Trial 1	D4	3	Treated	first	2	-0.702216
1004	subject_Trial 1D4Heatwave28/02/2025buona	Trial 1	D4	4	Treated	first	2	-0.772759
1005	subject_Trial 1D4Heatwave28/02/2025buona	Trial 1	D4	5	Treated	first	2	-0.790562
1006	subject_Trial 1D4Heatwave28/02/2025buona	Trial 1	D4	6	Treated	first	2	-0.665033
1007	subject_Trial 1D4Heatwave28/02/2025buona	Trial 1	D4	7	Treated	first	2	-0.509766
1008	subject_Trial 1D4Heatwave28/02/2025buona	Trial 1	D4	8	Treated	first	2	-0.56071
1009	subject_Trial 1D4Heatwave28/02/2025buona	Trial 1	D4	9	Treated	first	2	-0.461017
1010	subject_Trial 1D4Heatwave28/02/2025buona	Trial 1	D4	10	Treated	first	2	-0.655881
1011	subject_Trial 1D4Heatwave28/02/2025buona	Trial 1	D4	11	Treated	first	2	-0.626819
1012	subject_Trial 1D4Heatwave28/02/2025buona	Trial 1	D4	12	Treated	first	2	-0.478318
1013	subject_Trial 1D4Heatwave28/02/2025buona	Trial 1	D4	13	Treated	first	2	-0.666506
1014	subject_Trial 1D4Heatwave28/02/2025buona	Trial 1	D4	14	Treated	first	2	-0.40116
1015	subject_Trial 1D4Heatwave28/02/2025buona	Trial 1	D4	15	Treated	first	2	-0.56854
1016	subject_Trial 1D4Heatwave28/02/2025buona	Trial 1	D4	16	Treated	first	2	-0.705329
1017	subject_Trial 1D4Heatwave28/02/2025buona	Trial 1	D4	17	Treated	first	2	-0.672794
1018	subject_Trial 1D4Heatwave28/02/2025buona	Trial 1	D4	18	Treated	first	2	-0.70477
1019	subject_Trial 1D4Heatwave28/02/2025buona	Trial 1	D4	19	Treated	first	2	-0.732369
1020	subject_Trial 1D4Heatwave28/02/2025buona	Trial 1	D4	20	Treated	first	2	-0.720173
1021	subject_Trial 1D4Heatwave28/02/2025buona	Trial 1	D4	21	Treated	first	2	-0.533067
1022	subject_Trial 1D4Heatwave28/02/2025buona	Trial 1	D4	22	Treated	first	2	-0.648944
1023	subject_Trial 1D4Heatwave28/02/2025buona	Trial 1	D4	23	Treated	first	2	-0.680402
1024	subject_Trial 1D4Heatwave28/02/2025buona	Trial 1	D4	24	Treated	first	2	-0.710232
1025	subject_Trial 1D4Heatwave28/02/2025buona	Trial 1	D4	25	Treated	first	2	-0.787991
1026	subject_Trial 1D4Heatwave28/02/2025buona	Trial 1	D4	26	Treated	first	2	-0.701293
1027	subject_Trial 1D4Heatwave28/02/2025buona	Trial 1	D4	27	Treated	first	2	-0.712504
1028	subject_Trial 1D4Heatwave28/02/2025buona	Trial 1	D4	28	Treated	first	2	-0.809864
1029	subject_Trial 1D4Heatwave28/02/2025buona	Trial 1	D4	29	Treated	first	2	-0.908772
1030	subject_Trial 1D4Heatwave28/02/2025buona	Trial 1	D4	30	Treated	first	2	-0.902421
1031	subject_Trial 1D4Heatwave28/02/2025buona	Trial 1	D4	31	Treated	first	2	-1
1032	subject_Trial 1D4Heatwave28/02/2025buona	Trial 1	D4	32	Treated	first	2	-1
1033	subject_Trial 1D4Heatwave28/02/2025buona	Trial 1	D4	33	Treated	first	2	-0.953296
1034	subject_Trial 1D4Heatwave28/02/2025buona	Trial 1	D4	34	Treated	first	2	-1
1035	subject_Trial 1D4Heatwave28/02/2025buona	Trial 1	D4	35	Treated	first	2	-0.872259
1036	subject_Trial 1D4Heatwave28/02/2025buona	Trial 1	D4	36	Treated	first	2	-1
1037	subject_Trial 1D4Heatwave28/02/2025buona	Trial 1	D4	37	Treated	first	2	-0.940727
1038	subject_Trial 1D4Heatwave28/02/2025buona	Trial 1	D4	38	Treated	first	2	-0.852122
1039	subject_Trial 1D4Heatwave28/02/2025buona	Trial 1	D4	39	Treated	first	2	-0.723464
1040	subject_Trial 1D4Heatwave28/02/2025buona	Trial 1	D4	40	Treated	first	2	-0.683586
1041	subject_Trial 1D4Heatwave28/02/2025buona	Trial 1	D4	41	Treated	first	2	-0.684416
1042	subject_Trial 1D4Heatwave28/02/2025buona	Trial 1	D4	42	Treated	first	2	-0.683427
1043	subject_Trial 1D4Heatwave28/02/2025buona	Trial 1	D4	43	Treated	first	2	-0.77621
1044	subject_Trial 1D4Heatwave28/02/2025buona	Trial 1	D4	44	Treated	first	2	-0.897127
1045	subject_Trial 1D4Heatwave28/02/2025buona	Trial 1	D4	45	Treated	first	2	-0.946063
1046	subject_Trial 1D4Heatwave28/02/2025buona	Trial 1	D4	46	Treated	first	2	-0.82344
1047	subject_Trial 1D4Heatwave28/02/2025buona	Trial 1	D4	47	Treated	first	2	-0.766151
1048	subject_Trial 1D4Heatwave28/02/2025buona	Trial 1	D4	48	Treated	first	2	-0.82963
1049	subject_Trial 1D4Heatwave28/02/2025buona	Trial 1	D4	49	Treated	first	2	-0.843131
1050	subject_Trial 1D4Heatwave28/02/2025buona	Trial 1	D4	50	Treated	first	2	-1
1051	subject_Trial 1D5Control28/02/2025buona	Trial 1	D5	1	Control	first	4	0	10.6786
1052	subject_Trial 1D5Control28/02/2025buona	Trial 1	D5	2	Control	first	4	-0.978389
1053	subject_Trial 1D5Control28/02/2025buona	Trial 1	D5	3	Control	first	4	-1
1054	subject_Trial 1D5Control28/02/2025buona	Trial 1	D5	4	Control	first	4	-0.946043
1055	subject_Trial 1D5Control28/02/2025buona	Trial 1	D5	5	Control	first	4	-0.927507
1056	subject_Trial 1D5Control28/02/2025buona	Trial 1	D5	6	Control	first	4	-0.948853
1057	subject_Trial 1D5Control28/02/2025buona	Trial 1	D5	7	Control	first	4	-0.770046
1058	subject_Trial 1D5Control28/02/2025buona	Trial 1	D5	8	Control	first	4	-0.979256
1059	subject_Trial 1D5Control28/02/2025buona	Trial 1	D5	9	Control	first	4	-0.899743
1060	subject_Trial 1D5Control28/02/2025buona	Trial 1	D5	10	Control	first	4	-0.902514
1061	subject_Trial 1D5Control28/02/2025buona	Trial 1	D5	11	Control	first	4	-0.874131
1062	subject_Trial 1D5Control28/02/2025buona	Trial 1	D5	12	Control	first	4	-0.544152
1063	subject_Trial 1D5Control28/02/2025buona	Trial 1	D5	13	Control	first	4	-1
1064	subject_Trial 1D5Control28/02/2025buona	Trial 1	D5	14	Control	first	4	-1
1065	subject_Trial 1D5Control28/02/2025buona	Trial 1	D5	15	Control	first	4	-1
1066	subject_Trial 1D5Control28/02/2025buona	Trial 1	D5	16	Control	first	4	-0.712607
1067	subject_Trial 1D5Control28/02/2025buona	Trial 1	D5	17	Control	first	4	-0.940913
1068	subject_Trial 1D5Control28/02/2025buona	Trial 1	D5	18	Control	first	4	-0.98071
1069	subject_Trial 1D5Control28/02/2025buona	Trial 1	D5	19	Control	first	4	-0.86419
1070	subject_Trial 1D5Control28/02/2025buona	Trial 1	D5	20	Control	first	4	-0.796058
1071	subject_Trial 1D5Control28/02/2025buona	Trial 1	D5	21	Control	first	4	-0.904175
1072	subject_Trial 1D5Control28/02/2025buona	Trial 1	D5	22	Control	first	4	-0.91117
1073	subject_Trial 1D5Control28/02/2025buona	Trial 1	D5	23	Control	first	4	-0.906835
1074	subject_Trial 1D5Control28/02/2025buona	Trial 1	D5	24	Control	first	4	-0.800572
1075	subject_Trial 1D5Control28/02/2025buona	Trial 1	D5	25	Control	first	4	-0.980914
1076	subject_Trial 1D5Control28/02/2025buona	Trial 1	D5	26	Control	first	4	-0.953719
1077	subject_Trial 1D5Control28/02/2025buona	Trial 1	D5	27	Control	first	4	-0.851981
1078	subject_Trial 1D5Control28/02/2025buona	Trial 1	D5	28	Control	first	4	-0.793336
1079	subject_Trial 1D5Control28/02/2025buona	Trial 1	D5	29	Control	first	4	-0.9786
1080	subject_Trial 1D5Control28/02/2025buona	Trial 1	D5	30	Control	first	4	-0.981221
1081	subject_Trial 1D5Control28/02/2025buona	Trial 1	D5	31	Control	first	4	-1
1082	subject_Trial 1D5Control28/02/2025buona	Trial 1	D5	32	Control	first	4	-0.859549
1083	subject_Trial 1D5Control28/02/2025buona	Trial 1	D5	33	Control	first	4	-0.787883
1084	subject_Trial 1D5Control28/02/2025buona	Trial 1	D5	34	Control	first	4	-1
1085	subject_Trial 1D5Control28/02/2025buona	Trial 1	D5	35	Control	first	4	-0.824763
1086	subject_Trial 1D5Control28/02/2025buona	Trial 1	D5	36	Control	first	4	-0.911932
1087	subject_Trial 1D5Control28/02/2025buona	Trial 1	D5	37	Control	first	4	-0.842471
1088	subject_Trial 1D5Control28/02/2025buona	Trial 1	D5	38	Control	first	4	-0.978553
1089	subject_Trial 1D5Control28/02/2025buona	Trial 1	D5	39	Control	first	4	-0.932346
1090	subject_Trial 1D5Control28/02/2025buona	Trial 1	D5	40	Control	first	4	-0.866867
1091	subject_Trial 1D5Control28/02/2025buona	Trial 1	D5	41	Control	first	4	-0.945515
1092	subject_Trial 1D5Control28/02/2025buona	Trial 1	D5	42	Control	first	4	-0.939693
1093	subject_Trial 1D5Control28/02/2025buona	Trial 1	D5	43	Control	first	4	-0.789752
1094	subject_Trial 1D5Control28/02/2025buona	Trial 1	D5	44	Control	first	4	-0.778301
1095	subject_Trial 1D5Control28/02/2025buona	Trial 1	D5	45	Control	first	4	-1
1096	subject_Trial 1D5Control28/02/2025buona	Trial 1	D5	46	Control	first	4	-0.860444
1097	subject_Trial 1D5Control28/02/2025buona	Trial 1	D5	47	Control	first	4	-0.770224
1098	subject_Trial 1D5Control28/02/2025buona	Trial 1	D5	48	Control	first	4	-0.796817
1099	subject_Trial 1D5Control28/02/2025buona	Trial 1	D5	49	Control	first	4	-0.977739
1100	subject_Trial 1D5Control28/02/2025buona	Trial 1	D5	50	Control	first	4	-1
1151	subject_Trial 2A1Treatedfirst4	Trial 2	A1	1	Treated	first	4	0	6.12988
1152	subject_Trial 2A1Treatedfirst4	Trial 2	A1	2	Treated	first	4	-0.721396
1153	subject_Trial 2A1Treatedfirst4	Trial 2	A1	3	Treated	first	4	-0.697439
1154	subject_Trial 2A1Treatedfirst4	Trial 2	A1	4	Treated	first	4	-0.792053
1155	subject_Trial 2A1Treatedfirst4	Trial 2	A1	5	Treated	first	4	-0.623831
1156	subject_Trial 2A1Treatedfirst4	Trial 2	A1	6	Treated	first	4	-0.49962
1157	subject_Trial 2A1Treatedfirst4	Trial 2	A1	7	Treated	first	4	-0.440593
1158	subject_Trial 2A1Treatedfirst4	Trial 2	A1	8	Treated	first	4	-0.72311
1159	subject_Trial 2A1Treatedfirst4	Trial 2	A1	9	Treated	first	4	-0.68515
1160	subject_Trial 2A1Treatedfirst4	Trial 2	A1	10	Treated	first	4	-0.967073
1161	subject_Trial 2A1Treatedfirst4	Trial 2	A1	11	Treated	first	4	-0.92537
1162	subject_Trial 2A1Treatedfirst4	Trial 2	A1	12	Treated	first	4	-0.606834
1163	subject_Trial 2A1Treatedfirst4	Trial 2	A1	13	Treated	first	4	-1
1164	subject_Trial 2A1Treatedfirst4	Trial 2	A1	14	Treated	first	4	-0.545262
1165	subject_Trial 2A1Treatedfirst4	Trial 2	A1	15	Treated	first	4	-0.928826
1166	subject_Trial 2A1Treatedfirst4	Trial 2	A1	16	Treated	first	4	-0.866932
1167	subject_Trial 2A1Treatedfirst4	Trial 2	A1	17	Treated	first	4	-0.919192
1168	subject_Trial 2A1Treatedfirst4	Trial 2	A1	18	Treated	first	4	-0.962391
1169	subject_Trial 2A1Treatedfirst4	Trial 2	A1	19	Treated	first	4	-1
1170	subject_Trial 2A1Treatedfirst4	Trial 2	A1	20	Treated	first	4	-1
1171	subject_Trial 2A1Treatedfirst4	Trial 2	A1	21	Treated	first	4	-0.896111
1172	subject_Trial 2A1Treatedfirst4	Trial 2	A1	22	Treated	first	4	-0.91587
1173	subject_Trial 2A1Treatedfirst4	Trial 2	A1	23	Treated	first	4	-1
1174	subject_Trial 2A1Treatedfirst4	Trial 2	A1	24	Treated	first	4	-0.929836
1175	subject_Trial 2A1Treatedfirst4	Trial 2	A1	25	Treated	first	4	-0.928609
1176	subject_Trial 2A1Treatedfirst4	Trial 2	A1	26	Treated	first	4	-0.848194
1177	subject_Trial 2A1Treatedfirst4	Trial 2	A1	27	Treated	first	4	-0.860188
1178	subject_Trial 2A1Treatedfirst4	Trial 2	A1	28	Treated	first	4	-0.020263
1179	subject_Trial 2A1Treatedfirst4	Trial 2	A1	29	Treated	first	4	-0.42972
1180	subject_Trial 2A1Treatedfirst4	Trial 2	A1	30	Treated	first	4	-1
1181	subject_Trial 2A1Treatedfirst4	Trial 2	A1	31	Treated	first	4	-1
1182	subject_Trial 2A1Treatedfirst4	Trial 2	A1	32	Treated	first	4	-1
1183	subject_Trial 2A1Treatedfirst4	Trial 2	A1	33	Treated	first	4	-1
1184	subject_Trial 2A1Treatedfirst4	Trial 2	A1	34	Treated	first	4	-1
1185	subject_Trial 2A1Treatedfirst4	Trial 2	A1	35	Treated	first	4	-1
1186	subject_Trial 2A1Treatedfirst4	Trial 2	A1	36	Treated	first	4	-1
1187	subject_Trial 2A1Treatedfirst4	Trial 2	A1	37	Treated	first	4	-0.92996
1188	subject_Trial 2A1Treatedfirst4	Trial 2	A1	38	Treated	first	4	-0.867826
1189	subject_Trial 2A1Treatedfirst4	Trial 2	A1	39	Treated	first	4	-0.785542
1190	subject_Trial 2A1Treatedfirst4	Trial 2	A1	40	Treated	first	4	-0.966308
1191	subject_Trial 2A1Treatedfirst4	Trial 2	A1	41	Treated	first	4	-0.924768
1192	subject_Trial 2A1Treatedfirst4	Trial 2	A1	42	Treated	first	4	-0.847402
1193	subject_Trial 2A1Treatedfirst4	Trial 2	A1	43	Treated	first	4	-1
1194	subject_Trial 2A1Treatedfirst4	Trial 2	A1	44	Treated	first	4	-1
1195	subject_Trial 2A1Treatedfirst4	Trial 2	A1	45	Treated	first	4	-0.760282
1196	subject_Trial 2A1Treatedfirst4	Trial 2	A1	46	Treated	first	4	-0.730544
1197	subject_Trial 2A1Treatedfirst4	Trial 2	A1	47	Treated	first	4	-1
1198	subject_Trial 2A1Treatedfirst4	Trial 2	A1	48	Treated	first	4	-1
1199	subject_Trial 2A1Treatedfirst4	Trial 2	A1	49	Treated	first	4	-1
1200	subject_Trial 2A1Treatedfirst4	Trial 2	A1	50	Treated	first	4	-1
1201	subject_Trial 2A2Controlfirst2	Trial 2	A2	1	Control	first	2	0	3.3461
1202	subject_Trial 2A2Controlfirst2	Trial 2	A2	2	Control	first	2	-1
1203	subject_Trial 2A2Controlfirst2	Trial 2	A2	3	Control	first	2	-1
1204	subject_Trial 2A2Controlfirst2	Trial 2	A2	4	Control	first	2	-1
1205	subject_Trial 2A2Controlfirst2	Trial 2	A2	5	Control	first	2	-1
1206	subject_Trial 2A2Controlfirst2	Trial 2	A2	6	Control	first	2	-0.934341
1207	subject_Trial 2A2Controlfirst2	Trial 2	A2	7	Control	first	2	-0.853447
1208	subject_Trial 2A2Controlfirst2	Trial 2	A2	8	Control	first	2	-1
1209	subject_Trial 2A2Controlfirst2	Trial 2	A2	9	Control	first	2	-0.866254
1210	subject_Trial 2A2Controlfirst2	Trial 2	A2	10	Control	first	2	-0.563151
1211	subject_Trial 2A2Controlfirst2	Trial 2	A2	11	Control	first	2	-0.396208
1212	subject_Trial 2A2Controlfirst2	Trial 2	A2	12	Control	first	2	-0.395398
1213	subject_Trial 2A2Controlfirst2	Trial 2	A2	13	Control	first	2	-0.167326
1214	subject_Trial 2A2Controlfirst2	Trial 2	A2	14	Control	first	2	-0.151388
1215	subject_Trial 2A2Controlfirst2	Trial 2	A2	15	Control	first	2	-0.244123
1216	subject_Trial 2A2Controlfirst2	Trial 2	A2	16	Control	first	2	-0.446687
1217	subject_Trial 2A2Controlfirst2	Trial 2	A2	17	Control	first	2	-0.230229
1218	subject_Trial 2A2Controlfirst2	Trial 2	A2	18	Control	first	2	-0.547802
1219	subject_Trial 2A2Controlfirst2	Trial 2	A2	19	Control	first	2	-0.473315
1220	subject_Trial 2A2Controlfirst2	Trial 2	A2	20	Control	first	2	-1
1221	subject_Trial 2A2Controlfirst2	Trial 2	A2	21	Control	first	2	-1
1222	subject_Trial 2A2Controlfirst2	Trial 2	A2	22	Control	first	2	-1
1223	subject_Trial 2A2Controlfirst2	Trial 2	A2	23	Control	first	2	-0.495691
1224	subject_Trial 2A2Controlfirst2	Trial 2	A2	24	Control	first	2	-0.498057
1225	subject_Trial 2A2Controlfirst2	Trial 2	A2	25	Control	first	2	-0.937098
1226	subject_Trial 2A2Controlfirst2	Trial 2	A2	26	Control	first	2	-1
1227	subject_Trial 2A2Controlfirst2	Trial 2	A2	27	Control	first	2	-0.748504
1228	subject_Trial 2A2Controlfirst2	Trial 2	A2	28	Control	first	2	-0.798293
1229	subject_Trial 2A2Controlfirst2	Trial 2	A2	29	Control	first	2	-0.612128
1230	subject_Trial 2A2Controlfirst2	Trial 2	A2	30	Control	first	2	-0.652129
1231	subject_Trial 2A2Controlfirst2	Trial 2	A2	31	Control	first	2	-0.940035
1232	subject_Trial 2A2Controlfirst2	Trial 2	A2	32	Control	first	2	-0.927968
1233	subject_Trial 2A2Controlfirst2	Trial 2	A2	33	Control	first	2	-0.939522
1234	subject_Trial 2A2Controlfirst2	Trial 2	A2	34	Control	first	2	-0.797072
1235	subject_Trial 2A2Controlfirst2	Trial 2	A2	35	Control	first	2	-1
1236	subject_Trial 2A2Controlfirst2	Trial 2	A2	36	Control	first	2	-0.150321
1237	subject_Trial 2A2Controlfirst2	Trial 2	A2	37	Control	first	2	0.0754371
1238	subject_Trial 2A2Controlfirst2	Trial 2	A2	38	Control	first	2	-0.0213532
1239	subject_Trial 2A2Controlfirst2	Trial 2	A2	39	Control	first	2	-0.231756
1240	subject_Trial 2A2Controlfirst2	Trial 2	A2	40	Control	first	2	-0.0652879
1241	subject_Trial 2A2Controlfirst2	Trial 2	A2	41	Control	first	2	-0.392505
1242	subject_Trial 2A2Controlfirst2	Trial 2	A2	42	Control	first	2	-0.526051
1243	subject_Trial 2A2Controlfirst2	Trial 2	A2	43	Control	first	2	-0.524046
1244	subject_Trial 2A2Controlfirst2	Trial 2	A2	44	Control	first	2	-0.867875
1245	subject_Trial 2A2Controlfirst2	Trial 2	A2	45	Control	first	2	-0.630821
1246	subject_Trial 2A2Controlfirst2	Trial 2	A2	46	Control	first	2	-0.736573
1247	subject_Trial 2A2Controlfirst2	Trial 2	A2	47	Control	first	2	-0.69598
1248	subject_Trial 2A2Controlfirst2	Trial 2	A2	48	Control	first	2	-0.374021
1249	subject_Trial 2A2Controlfirst2	Trial 2	A2	49	Control	first	2	-1
1250	subject_Trial 2A2Controlfirst2	Trial 2	A2	50	Control	first	2	-1
1251	subject_Trial 2A3Treatedfirst1	Trial 2	A3	1	Treated	first	1	0	9.06578
1252	subject_Trial 2A3Treatedfirst1	Trial 2	A3	2	Treated	first	1	-0.445931
1253	subject_Trial 2A3Treatedfirst1	Trial 2	A3	3	Treated	first	1	-0.776786
1254	subject_Trial 2A3Treatedfirst1	Trial 2	A3	4	Treated	first	1	-0.576505
1255	subject_Trial 2A3Treatedfirst1	Trial 2	A3	5	Treated	first	1	-0.867731
1256	subject_Trial 2A3Treatedfirst1	Trial 2	A3	6	Treated	first	1	-0.839242
1257	subject_Trial 2A3Treatedfirst1	Trial 2	A3	7	Treated	first	1	-0.866894
1258	subject_Trial 2A3Treatedfirst1	Trial 2	A3	8	Treated	first	1	-1
1259	subject_Trial 2A3Treatedfirst1	Trial 2	A3	9	Treated	first	1	-1
1260	subject_Trial 2A3Treatedfirst1	Trial 2	A3	10	Treated	first	1	-0.952918
1261	subject_Trial 2A3Treatedfirst1	Trial 2	A3	11	Treated	first	1	-0.866601
1262	subject_Trial 2A3Treatedfirst1	Trial 2	A3	12	Treated	first	1	-0.901832
1263	subject_Trial 2A3Treatedfirst1	Trial 2	A3	13	Treated	first	1	-0.975037
1264	subject_Trial 2A3Treatedfirst1	Trial 2	A3	14	Treated	first	1	-0.851176
1265	subject_Trial 2A3Treatedfirst1	Trial 2	A3	15	Treated	first	1	-1
1266	subject_Trial 2A3Treatedfirst1	Trial 2	A3	16	Treated	first	1	-1
1267	subject_Trial 2A3Treatedfirst1	Trial 2	A3	17	Treated	first	1	-0.977301
1268	subject_Trial 2A3Treatedfirst1	Trial 2	A3	18	Treated	first	1	-0.954104
1269	subject_Trial 2A3Treatedfirst1	Trial 2	A3	19	Treated	first	1	-0.976641
1270	subject_Trial 2A3Treatedfirst1	Trial 2	A3	20	Treated	first	1	-1
1271	subject_Trial 2A3Treatedfirst1	Trial 2	A3	21	Treated	first	1	-0.875054
1272	subject_Trial 2A3Treatedfirst1	Trial 2	A3	22	Treated	first	1	-1
1273	subject_Trial 2A3Treatedfirst1	Trial 2	A3	23	Treated	first	1	-1
1274	subject_Trial 2A3Treatedfirst1	Trial 2	A3	24	Treated	first	1	-0.930242
1275	subject_Trial 2A3Treatedfirst1	Trial 2	A3	25	Treated	first	1	-1
1276	subject_Trial 2A3Treatedfirst1	Trial 2	A3	26	Treated	first	1	-1
1277	subject_Trial 2A3Treatedfirst1	Trial 2	A3	27	Treated	first	1	-0.862427
1278	subject_Trial 2A3Treatedfirst1	Trial 2	A3	28	Treated	first	1	-0.949428
1279	subject_Trial 2A3Treatedfirst1	Trial 2	A3	29	Treated	first	1	-1
1280	subject_Trial 2A3Treatedfirst1	Trial 2	A3	30	Treated	first	1	-0.976733
1281	subject_Trial 2A3Treatedfirst1	Trial 2	A3	31	Treated	first	1	-0.799219
1282	subject_Trial 2A3Treatedfirst1	Trial 2	A3	32	Treated	first	1	-1
1283	subject_Trial 2A3Treatedfirst1	Trial 2	A3	33	Treated	first	1	-0.844154
1284	subject_Trial 2A3Treatedfirst1	Trial 2	A3	34	Treated	first	1	-0.977764
1285	subject_Trial 2A3Treatedfirst1	Trial 2	A3	35	Treated	first	1	-1
1286	subject_Trial 2A3Treatedfirst1	Trial 2	A3	36	Treated	first	1	-0.820618
1287	subject_Trial 2A3Treatedfirst1	Trial 2	A3	37	Treated	first	1	-0.727149
1288	subject_Trial 2A3Treatedfirst1	Trial 2	A3	38	Treated	first	1	-0.804919
1289	subject_Trial 2A3Treatedfirst1	Trial 2	A3	39	Treated	first	1	-0.905921
1290	subject_Trial 2A3Treatedfirst1	Trial 2	A3	40	Treated	first	1	-0.903739
1291	subject_Trial 2A3Treatedfirst1	Trial 2	A3	41	Treated	first	1	-0.788941
1292	subject_Trial 2A3Treatedfirst1	Trial 2	A3	42	Treated	first	1	-1
1293	subject_Trial 2A3Treatedfirst1	Trial 2	A3	43	Treated	first	1	-1
1294	subject_Trial 2A3Treatedfirst1	Trial 2	A3	44	Treated	first	1	-1
1295	subject_Trial 2A3Treatedfirst1	Trial 2	A3	45	Treated	first	1	-0.611771
1296	subject_Trial 2A3Treatedfirst1	Trial 2	A3	46	Treated	first	1	-0.634536
1297	subject_Trial 2A3Treatedfirst1	Trial 2	A3	47	Treated	first	1	-0.870587
1298	subject_Trial 2A3Treatedfirst1	Trial 2	A3	48	Treated	first	1	-0.947398
1299	subject_Trial 2A3Treatedfirst1	Trial 2	A3	49	Treated	first	1	-0.826532
1300	subject_Trial 2A3Treatedfirst1	Trial 2	A3	50	Treated	first	1	-1
1301	subject_Trial 2A4Controlfirst5	Trial 2	A4	1	Control	first	5	0	11.1213
1302	subject_Trial 2A4Controlfirst5	Trial 2	A4	2	Control	first	5	-0.218901
1303	subject_Trial 2A4Controlfirst5	Trial 2	A4	3	Control	first	5	-0.625665
1304	subject_Trial 2A4Controlfirst5	Trial 2	A4	4	Control	first	5	-0.758273
1305	subject_Trial 2A4Controlfirst5	Trial 2	A4	5	Control	first	5	-0.706722
1306	subject_Trial 2A4Controlfirst5	Trial 2	A4	6	Control	first	5	-0.430772
1307	subject_Trial 2A4Controlfirst5	Trial 2	A4	7	Control	first	5	-0.695017
1308	subject_Trial 2A4Controlfirst5	Trial 2	A4	8	Control	first	5	-0.273159
1309	subject_Trial 2A4Controlfirst5	Trial 2	A4	9	Control	first	5	-0.519953
1310	subject_Trial 2A4Controlfirst5	Trial 2	A4	10	Control	first	5	-0.602616
1311	subject_Trial 2A4Controlfirst5	Trial 2	A4	11	Control	first	5	-0.52494
1312	subject_Trial 2A4Controlfirst5	Trial 2	A4	12	Control	first	5	-0.916074
1313	subject_Trial 2A4Controlfirst5	Trial 2	A4	13	Control	first	5	-0.938794
1314	subject_Trial 2A4Controlfirst5	Trial 2	A4	14	Control	first	5	-0.979793
1315	subject_Trial 2A4Controlfirst5	Trial 2	A4	15	Control	first	5	-1
1316	subject_Trial 2A4Controlfirst5	Trial 2	A4	16	Control	first	5	-1
1317	subject_Trial 2A4Controlfirst5	Trial 2	A4	17	Control	first	5	-1
1318	subject_Trial 2A4Controlfirst5	Trial 2	A4	18	Control	first	5	-0.789025
1319	subject_Trial 2A4Controlfirst5	Trial 2	A4	19	Control	first	5	-0.889353
1320	subject_Trial 2A4Controlfirst5	Trial 2	A4	20	Control	first	5	-1
1321	subject_Trial 2A4Controlfirst5	Trial 2	A4	21	Control	first	5	0.018514
1322	subject_Trial 2A4Controlfirst5	Trial 2	A4	22	Control	first	5	0.345535
1323	subject_Trial 2A4Controlfirst5	Trial 2	A4	23	Control	first	5	-0.353265
1324	subject_Trial 2A4Controlfirst5	Trial 2	A4	24	Control	first	5	-0.643711
1325	subject_Trial 2A4Controlfirst5	Trial 2	A4	25	Control	first	5	-0.719919
1326	subject_Trial 2A4Controlfirst5	Trial 2	A4	26	Control	first	5	-0.897683
1327	subject_Trial 2A4Controlfirst5	Trial 2	A4	27	Control	first	5	-0.563841
1328	subject_Trial 2A4Controlfirst5	Trial 2	A4	28	Control	first	5	-0.565351
1329	subject_Trial 2A4Controlfirst5	Trial 2	A4	29	Control	first	5	-0.700733
1330	subject_Trial 2A4Controlfirst5	Trial 2	A4	30	Control	first	5	-1
1331	subject_Trial 2A4Controlfirst5	Trial 2	A4	31	Control	first	5	-0.975411
1332	subject_Trial 2A4Controlfirst5	Trial 2	A4	32	Control	first	5	-0.956756
1333	subject_Trial 2A4Controlfirst5	Trial 2	A4	33	Control	first	5	-0.981416
1334	subject_Trial 2A4Controlfirst5	Trial 2	A4	34	Control	first	5	-0.781682
1335	subject_Trial 2A4Controlfirst5	Trial 2	A4	35	Control	first	5	-1
1336	subject_Trial 2A4Controlfirst5	Trial 2	A4	36	Control	first	5	-0.937689
1337	subject_Trial 2A4Controlfirst5	Trial 2	A4	37	Control	first	5	-1
1338	subject_Trial 2A4Controlfirst5	Trial 2	A4	38	Control	first	5	-0.64369
1339	subject_Trial 2A4Controlfirst5	Trial 2	A4	39	Control	first	5	0.353709
1340	subject_Trial 2A4Controlfirst5	Trial 2	A4	40	Control	first	5	0.417667
1341	subject_Trial 2A4Controlfirst5	Trial 2	A4	41	Control	first	5	-0.212234
1342	subject_Trial 2A4Controlfirst5	Trial 2	A4	42	Control	first	5	-0.863452
1343	subject_Trial 2A4Controlfirst5	Trial 2	A4	43	Control	first	5	-0.944512
1344	subject_Trial 2A4Controlfirst5	Trial 2	A4	44	Control	first	5	-0.813257
1345	subject_Trial 2A4Controlfirst5	Trial 2	A4	45	Control	first	5	-0.644248
1346	subject_Trial 2A4Controlfirst5	Trial 2	A4	46	Control	first	5	-0.709496
1347	subject_Trial 2A4Controlfirst5	Trial 2	A4	47	Control	first	5	-1
1348	subject_Trial 2A4Controlfirst5	Trial 2	A4	48	Control	first	5	-0.981222
1349	subject_Trial 2A4Controlfirst5	Trial 2	A4	49	Control	first	5	-0.865741
1350	subject_Trial 2A4Controlfirst5	Trial 2	A4	50	Control	first	5	-1
1401	subject_Trial 2A6Controlfirst6	Trial 2	A6	1	Control	first	6	0	8.801
1402	subject_Trial 2A6Controlfirst6	Trial 2	A6	2	Control	first	6	-0.666287
1403	subject_Trial 2A6Controlfirst6	Trial 2	A6	3	Control	first	6	-0.839781
1404	subject_Trial 2A6Controlfirst6	Trial 2	A6	4	Control	first	6	-0.558171
1405	subject_Trial 2A6Controlfirst6	Trial 2	A6	5	Control	first	6	-0.683485
1406	subject_Trial 2A6Controlfirst6	Trial 2	A6	6	Control	first	6	-0.752158
1407	subject_Trial 2A6Controlfirst6	Trial 2	A6	7	Control	first	6	-0.796796
1408	subject_Trial 2A6Controlfirst6	Trial 2	A6	8	Control	first	6	-0.899207
1409	subject_Trial 2A6Controlfirst6	Trial 2	A6	9	Control	first	6	-0.773834
1410	subject_Trial 2A6Controlfirst6	Trial 2	A6	10	Control	first	6	-0.764653
1411	subject_Trial 2A6Controlfirst6	Trial 2	A6	11	Control	first	6	-0.821703
1412	subject_Trial 2A6Controlfirst6	Trial 2	A6	12	Control	first	6	-0.882065
1413	subject_Trial 2A6Controlfirst6	Trial 2	A6	13	Control	first	6	-0.863012
1414	subject_Trial 2A6Controlfirst6	Trial 2	A6	14	Control	first	6	-0.777157
1415	subject_Trial 2A6Controlfirst6	Trial 2	A6	15	Control	first	6	-1
1416	subject_Trial 2A6Controlfirst6	Trial 2	A6	16	Control	first	6	-0.899245
1417	subject_Trial 2A6Controlfirst6	Trial 2	A6	17	Control	first	6	-0.802068
1418	subject_Trial 2A6Controlfirst6	Trial 2	A6	18	Control	first	6	-0.930112
1419	subject_Trial 2A6Controlfirst6	Trial 2	A6	19	Control	first	6	-0.962217
1420	subject_Trial 2A6Controlfirst6	Trial 2	A6	20	Control	first	6	-0.958916
1421	subject_Trial 2A6Controlfirst6	Trial 2	A6	21	Control	first	6	-0.928662
1422	subject_Trial 2A6Controlfirst6	Trial 2	A6	22	Control	first	6	-0.855406
1423	subject_Trial 2A6Controlfirst6	Trial 2	A6	23	Control	first	6	-0.85534
1424	subject_Trial 2A6Controlfirst6	Trial 2	A6	24	Control	first	6	-0.921253
1425	subject_Trial 2A6Controlfirst6	Trial 2	A6	25	Control	first	6	-1
1426	subject_Trial 2A6Controlfirst6	Trial 2	A6	26	Control	first	6	-1
1427	subject_Trial 2A6Controlfirst6	Trial 2	A6	27	Control	first	6	-1
1428	subject_Trial 2A6Controlfirst6	Trial 2	A6	28	Control	first	6	-1
1429	subject_Trial 2A6Controlfirst6	Trial 2	A6	29	Control	first	6	-1
1430	subject_Trial 2A6Controlfirst6	Trial 2	A6	30	Control	first	6	-0.965681
1431	subject_Trial 2A6Controlfirst6	Trial 2	A6	31	Control	first	6	-0.830685
1432	subject_Trial 2A6Controlfirst6	Trial 2	A6	32	Control	first	6	-1
1433	subject_Trial 2A6Controlfirst6	Trial 2	A6	33	Control	first	6	-0.922304
1434	subject_Trial 2A6Controlfirst6	Trial 2	A6	34	Control	first	6	-1
1435	subject_Trial 2A6Controlfirst6	Trial 2	A6	35	Control	first	6	-1
1436	subject_Trial 2A6Controlfirst6	Trial 2	A6	36	Control	first	6	-1
1437	subject_Trial 2A6Controlfirst6	Trial 2	A6	37	Control	first	6	-0.962357
1438	subject_Trial 2A6Controlfirst6	Trial 2	A6	38	Control	first	6	-1
1439	subject_Trial 2A6Controlfirst6	Trial 2	A6	39	Control	first	6	-0.976588
1440	subject_Trial 2A6Controlfirst6	Trial 2	A6	40	Control	first	6	-1
1441	subject_Trial 2A6Controlfirst6	Trial 2	A6	41	Control	first	6	-0.76315
1442	subject_Trial 2A6Controlfirst6	Trial 2	A6	42	Control	first	6	-0.900443
1443	subject_Trial 2A6Controlfirst6	Trial 2	A6	43	Control	first	6	-0.872672
1444	subject_Trial 2A6Controlfirst6	Trial 2	A6	44	Control	first	6	-0.918298
1445	subject_Trial 2A6Controlfirst6	Trial 2	A6	45	Control	first	6	-1
1446	subject_Trial 2A6Controlfirst6	Trial 2	A6	46	Control	first	6	-1
1447	subject_Trial 2A6Controlfirst6	Trial 2	A6	47	Control	first	6	-0.745074
1448	subject_Trial 2A6Controlfirst6	Trial 2	A6	48	Control	first	6	-0.918266
1449	subject_Trial 2A6Controlfirst6	Trial 2	A6	49	Control	first	6	-0.828342
1450	subject_Trial 2A6Controlfirst6	Trial 2	A6	50	Control	first	6	-1
1451	subject_Trial 2B1Controlfirst1	Trial 2	B1	1	Control	first	1	0	10.0007
1452	subject_Trial 2B1Controlfirst1	Trial 2	B1	2	Control	first	1	-0.8063
1453	subject_Trial 2B1Controlfirst1	Trial 2	B1	3	Control	first	1	-0.835318
1454	subject_Trial 2B1Controlfirst1	Trial 2	B1	4	Control	first	1	-0.857087
1455	subject_Trial 2B1Controlfirst1	Trial 2	B1	5	Control	first	1	-0.915407
1456	subject_Trial 2B1Controlfirst1	Trial 2	B1	6	Control	first	1	-0.888186
1457	subject_Trial 2B1Controlfirst1	Trial 2	B1	7	Control	first	1	-0.841356
1458	subject_Trial 2B1Controlfirst1	Trial 2	B1	8	Control	first	1	-0.866424
1459	subject_Trial 2B1Controlfirst1	Trial 2	B1	9	Control	first	1	-0.736768
1460	subject_Trial 2B1Controlfirst1	Trial 2	B1	10	Control	first	1	-0.874803
1461	subject_Trial 2B1Controlfirst1	Trial 2	B1	11	Control	first	1	-0.953314
1462	subject_Trial 2B1Controlfirst1	Trial 2	B1	12	Control	first	1	-1
1463	subject_Trial 2B1Controlfirst1	Trial 2	B1	13	Control	first	1	-0.843417
1464	subject_Trial 2B1Controlfirst1	Trial 2	B1	14	Control	first	1	-0.840841
1465	subject_Trial 2B1Controlfirst1	Trial 2	B1	15	Control	first	1	-0.681966
1466	subject_Trial 2B1Controlfirst1	Trial 2	B1	16	Control	first	1	-0.460337
1467	subject_Trial 2B1Controlfirst1	Trial 2	B1	17	Control	first	1	-0.805639
1468	subject_Trial 2B1Controlfirst1	Trial 2	B1	18	Control	first	1	-0.975329
1469	subject_Trial 2B1Controlfirst1	Trial 2	B1	19	Control	first	1	-0.847706
1470	subject_Trial 2B1Controlfirst1	Trial 2	B1	20	Control	first	1	-0.671812
1471	subject_Trial 2B1Controlfirst1	Trial 2	B1	21	Control	first	1	-1
1472	subject_Trial 2B1Controlfirst1	Trial 2	B1	22	Control	first	1	-0.6859
1473	subject_Trial 2B1Controlfirst1	Trial 2	B1	23	Control	first	1	-0.693993
1474	subject_Trial 2B1Controlfirst1	Trial 2	B1	24	Control	first	1	-0.591235
1475	subject_Trial 2B1Controlfirst1	Trial 2	B1	25	Control	first	1	-0.47343
1476	subject_Trial 2B1Controlfirst1	Trial 2	B1	26	Control	first	1	-0.570943
1477	subject_Trial 2B1Controlfirst1	Trial 2	B1	27	Control	first	1	-0.861871
1478	subject_Trial 2B1Controlfirst1	Trial 2	B1	28	Control	first	1	-0.811423
1479	subject_Trial 2B1Controlfirst1	Trial 2	B1	29	Control	first	1	-0.978317
1480	subject_Trial 2B1Controlfirst1	Trial 2	B1	30	Control	first	1	-0.976353
1481	subject_Trial 2B1Controlfirst1	Trial 2	B1	31	Control	first	1	-0.890287
1482	subject_Trial 2B1Controlfirst1	Trial 2	B1	32	Control	first	1	-0.776221
1483	subject_Trial 2B1Controlfirst1	Trial 2	B1	33	Control	first	1	-0.788423
1484	subject_Trial 2B1Controlfirst1	Trial 2	B1	34	Control	first	1	-0.840169
1485	subject_Trial 2B1Controlfirst1	Trial 2	B1	35	Control	first	1	-0.805758
1486	subject_Trial 2B1Controlfirst1	Trial 2	B1	36	Control	first	1	-0.60212
1487	subject_Trial 2B1Controlfirst1	Trial 2	B1	37	Control	first	1	-0.691375
1488	subject_Trial 2B1Controlfirst1	Trial 2	B1	38	Control	first	1	-0.80154
1489	subject_Trial 2B1Controlfirst1	Trial 2	B1	39	Control	first	1	-0.457583
1490	subject_Trial 2B1Controlfirst1	Trial 2	B1	40	Control	first	1	-0.796533
1491	subject_Trial 2B1Controlfirst1	Trial 2	B1	41	Control	first	1	-0.838925
1492	subject_Trial 2B1Controlfirst1	Trial 2	B1	42	Control	first	1	-0.717344
1493	subject_Trial 2B1Controlfirst1	Trial 2	B1	43	Control	first	1	-0.927608
1494	subject_Trial 2B1Controlfirst1	Trial 2	B1	44	Control	first	1	-1
1495	subject_Trial 2B1Controlfirst1	Trial 2	B1	45	Control	first	1	-0.789421
1496	subject_Trial 2B1Controlfirst1	Trial 2	B1	46	Control	first	1	-0.720002
1497	subject_Trial 2B1Controlfirst1	Trial 2	B1	47	Control	first	1	-0.900507
1498	subject_Trial 2B1Controlfirst1	Trial 2	B1	48	Control	first	1	-0.824464
1499	subject_Trial 2B1Controlfirst1	Trial 2	B1	49	Control	first	1	-0.716536
1500	subject_Trial 2B1Controlfirst1	Trial 2	B1	50	Control	first	1	-1
1501	subject_Trial 2B2Treatedfirst5	Trial 2	B2	1	Treated	first	5	0	6.29089
1502	subject_Trial 2B2Treatedfirst5	Trial 2	B2	2	Treated	first	5	-0.355314
1503	subject_Trial 2B2Treatedfirst5	Trial 2	B2	3	Treated	first	5	-0.378412
1504	subject_Trial 2B2Treatedfirst5	Trial 2	B2	4	Treated	first	5	0.0536649
1505	subject_Trial 2B2Treatedfirst5	Trial 2	B2	5	Treated	first	5	0.331187
1506	subject_Trial 2B2Treatedfirst5	Trial 2	B2	6	Treated	first	5	-0.143307
1507	subject_Trial 2B2Treatedfirst5	Trial 2	B2	7	Treated	first	5	0.509801
1508	subject_Trial 2B2Treatedfirst5	Trial 2	B2	8	Treated	first	5	-0.0730564
1509	subject_Trial 2B2Treatedfirst5	Trial 2	B2	9	Treated	first	5	0.0637334
1510	subject_Trial 2B2Treatedfirst5	Trial 2	B2	10	Treated	first	5	-0.33899
1511	subject_Trial 2B2Treatedfirst5	Trial 2	B2	11	Treated	first	5	0.0390247
1512	subject_Trial 2B2Treatedfirst5	Trial 2	B2	12	Treated	first	5	-0.0711998
1513	subject_Trial 2B2Treatedfirst5	Trial 2	B2	13	Treated	first	5	-0.682768
1514	subject_Trial 2B2Treatedfirst5	Trial 2	B2	14	Treated	first	5	-0.144307
1515	subject_Trial 2B2Treatedfirst5	Trial 2	B2	15	Treated	first	5	-0.4618
1516	subject_Trial 2B2Treatedfirst5	Trial 2	B2	16	Treated	first	5	-0.0108601
1517	subject_Trial 2B2Treatedfirst5	Trial 2	B2	17	Treated	first	5	-0.146947
1518	subject_Trial 2B2Treatedfirst5	Trial 2	B2	18	Treated	first	5	0.0576421
1519	subject_Trial 2B2Treatedfirst5	Trial 2	B2	19	Treated	first	5	0.449687
1520	subject_Trial 2B2Treatedfirst5	Trial 2	B2	20	Treated	first	5	-0.309241
1521	subject_Trial 2B2Treatedfirst5	Trial 2	B2	21	Treated	first	5	0.0887219
1522	subject_Trial 2B2Treatedfirst5	Trial 2	B2	22	Treated	first	5	0.309467
1523	subject_Trial 2B2Treatedfirst5	Trial 2	B2	23	Treated	first	5	0.349178
1524	subject_Trial 2B2Treatedfirst5	Trial 2	B2	24	Treated	first	5	0.349219
1525	subject_Trial 2B2Treatedfirst5	Trial 2	B2	25	Treated	first	5	-0.0221225
1526	subject_Trial 2B2Treatedfirst5	Trial 2	B2	26	Treated	first	5	-0.526504
1527	subject_Trial 2B2Treatedfirst5	Trial 2	B2	27	Treated	first	5	-0.122498
1528	subject_Trial 2B2Treatedfirst5	Trial 2	B2	28	Treated	first	5	0.162467
1529	subject_Trial 2B2Treatedfirst5	Trial 2	B2	29	Treated	first	5	0.0543532
1530	subject_Trial 2B2Treatedfirst5	Trial 2	B2	30	Treated	first	5	-0.666055
1531	subject_Trial 2B2Treatedfirst5	Trial 2	B2	31	Treated	first	5	-0.158486
1532	subject_Trial 2B2Treatedfirst5	Trial 2	B2	32	Treated	first	5	-0.0114245
1533	subject_Trial 2B2Treatedfirst5	Trial 2	B2	33	Treated	first	5	-0.289883
1534	subject_Trial 2B2Treatedfirst5	Trial 2	B2	34	Treated	first	5	0.0443689
1535	subject_Trial 2B2Treatedfirst5	Trial 2	B2	35	Treated	first	5	-0.189722
1536	subject_Trial 2B2Treatedfirst5	Trial 2	B2	36	Treated	first	5	0.299888
1537	subject_Trial 2B2Treatedfirst5	Trial 2	B2	37	Treated	first	5	0.408651
1538	subject_Trial 2B2Treatedfirst5	Trial 2	B2	38	Treated	first	5	0.235765
1539	subject_Trial 2B2Treatedfirst5	Trial 2	B2	39	Treated	first	5	0.201564
1540	subject_Trial 2B2Treatedfirst5	Trial 2	B2	40	Treated	first	5	-0.163021
1541	subject_Trial 2B2Treatedfirst5	Trial 2	B2	41	Treated	first	5	-0.598613
1542	subject_Trial 2B2Treatedfirst5	Trial 2	B2	42	Treated	first	5	-0.339392
1543	subject_Trial 2B2Treatedfirst5	Trial 2	B2	43	Treated	first	5	-0.708358
1544	subject_Trial 2B2Treatedfirst5	Trial 2	B2	44	Treated	first	5	0.246984
1545	subject_Trial 2B2Treatedfirst5	Trial 2	B2	45	Treated	first	5	-0.334868
1546	subject_Trial 2B2Treatedfirst5	Trial 2	B2	46	Treated	first	5	-0.233294
1547	subject_Trial 2B2Treatedfirst5	Trial 2	B2	47	Treated	first	5	-0.495138
1548	subject_Trial 2B2Treatedfirst5	Trial 2	B2	48	Treated	first	5	-0.29238
1549	subject_Trial 2B2Treatedfirst5	Trial 2	B2	49	Treated	first	5	-0.143097
1550	subject_Trial 2B2Treatedfirst5	Trial 2	B2	50	Treated	first	5	-1
1551	subject_Trial 2B3Controlfirst2	Trial 2	B3	1	Control	first	2	0	13.4238
1552	subject_Trial 2B3Controlfirst2	Trial 2	B3	2	Control	first	2	-0.806324
1553	subject_Trial 2B3Controlfirst2	Trial 2	B3	3	Control	first	2	-0.984481
1554	subject_Trial 2B3Controlfirst2	Trial 2	B3	4	Control	first	2	-1
1555	subject_Trial 2B3Controlfirst2	Trial 2	B3	5	Control	first	2	-0.840315
1556	subject_Trial 2B3Controlfirst2	Trial 2	B3	6	Control	first	2	-1
1557	subject_Trial 2B3Controlfirst2	Trial 2	B3	7	Control	first	2	-0.881137
1558	subject_Trial 2B3Controlfirst2	Trial 2	B3	8	Control	first	2	-0.865435
1559	subject_Trial 2B3Controlfirst2	Trial 2	B3	9	Control	first	2	-0.875737
1560	subject_Trial 2B3Controlfirst2	Trial 2	B3	10	Control	first	2	-0.594178
1561	subject_Trial 2B3Controlfirst2	Trial 2	B3	11	Control	first	2	-1
1562	subject_Trial 2B3Controlfirst2	Trial 2	B3	12	Control	first	2	-0.945879
1563	subject_Trial 2B3Controlfirst2	Trial 2	B3	13	Control	first	2	-0.851091
1564	subject_Trial 2B3Controlfirst2	Trial 2	B3	14	Control	first	2	-1
1565	subject_Trial 2B3Controlfirst2	Trial 2	B3	15	Control	first	2	-0.878658
1566	subject_Trial 2B3Controlfirst2	Trial 2	B3	16	Control	first	2	-0.61161
1567	subject_Trial 2B3Controlfirst2	Trial 2	B3	17	Control	first	2	-0.815794
1568	subject_Trial 2B3Controlfirst2	Trial 2	B3	18	Control	first	2	-0.984787
1569	subject_Trial 2B3Controlfirst2	Trial 2	B3	19	Control	first	2	-0.919899
1570	subject_Trial 2B3Controlfirst2	Trial 2	B3	20	Control	first	2	-1
1571	subject_Trial 2B3Controlfirst2	Trial 2	B3	21	Control	first	2	-1
1572	subject_Trial 2B3Controlfirst2	Trial 2	B3	22	Control	first	2	-1
1573	subject_Trial 2B3Controlfirst2	Trial 2	B3	23	Control	first	2	-1
1574	subject_Trial 2B3Controlfirst2	Trial 2	B3	24	Control	first	2	-1
1575	subject_Trial 2B3Controlfirst2	Trial 2	B3	25	Control	first	2	-1
1576	subject_Trial 2B3Controlfirst2	Trial 2	B3	26	Control	first	2	-0.635144
1577	subject_Trial 2B3Controlfirst2	Trial 2	B3	27	Control	first	2	-0.964498
1578	subject_Trial 2B3Controlfirst2	Trial 2	B3	28	Control	first	2	-0.828315
1579	subject_Trial 2B3Controlfirst2	Trial 2	B3	29	Control	first	2	-0.774295
1580	subject_Trial 2B3Controlfirst2	Trial 2	B3	30	Control	first	2	-0.946781
1581	subject_Trial 2B3Controlfirst2	Trial 2	B3	31	Control	first	2	-0.840491
1582	subject_Trial 2B3Controlfirst2	Trial 2	B3	32	Control	first	2	-0.983724
1583	subject_Trial 2B3Controlfirst2	Trial 2	B3	33	Control	first	2	-1
1584	subject_Trial 2B3Controlfirst2	Trial 2	B3	34	Control	first	2	-1
1585	subject_Trial 2B3Controlfirst2	Trial 2	B3	35	Control	first	2	-1
1586	subject_Trial 2B3Controlfirst2	Trial 2	B3	36	Control	first	2	-0.864955
1587	subject_Trial 2B3Controlfirst2	Trial 2	B3	37	Control	first	2	-0.885165
1588	subject_Trial 2B3Controlfirst2	Trial 2	B3	38	Control	first	2	-0.983544
1589	subject_Trial 2B3Controlfirst2	Trial 2	B3	39	Control	first	2	-0.983545
1590	subject_Trial 2B3Controlfirst2	Trial 2	B3	40	Control	first	2	-1
1591	subject_Trial 2B3Controlfirst2	Trial 2	B3	41	Control	first	2	-0.965363
1592	subject_Trial 2B3Controlfirst2	Trial 2	B3	42	Control	first	2	-0.844974
1593	subject_Trial 2B3Controlfirst2	Trial 2	B3	43	Control	first	2	-0.924016
1594	subject_Trial 2B3Controlfirst2	Trial 2	B3	44	Control	first	2	-0.949764
1595	subject_Trial 2B3Controlfirst2	Trial 2	B3	45	Control	first	2	-1
1596	subject_Trial 2B3Controlfirst2	Trial 2	B3	46	Control	first	2	-0.90197
1597	subject_Trial 2B3Controlfirst2	Trial 2	B3	47	Control	first	2	-0.983292
1598	subject_Trial 2B3Controlfirst2	Trial 2	B3	48	Control	first	2	-0.91983
1599	subject_Trial 2B3Controlfirst2	Trial 2	B3	49	Control	first	2	-1
1600	subject_Trial 2B3Controlfirst2	Trial 2	B3	50	Control	first	2	-1
1601	subject_Trial 2B4Treatedfirst4	Trial 2	B4	1	Treated	first	4	0	1.90692
1602	subject_Trial 2B4Treatedfirst4	Trial 2	B4	2	Treated	first	4	1.99562
1603	subject_Trial 2B4Treatedfirst4	Trial 2	B4	3	Treated	first	4	2.85646
1604	subject_Trial 2B4Treatedfirst4	Trial 2	B4	4	Treated	first	4	2.48981
1605	subject_Trial 2B4Treatedfirst4	Trial 2	B4	5	Treated	first	4	1.12015
1606	subject_Trial 2B4Treatedfirst4	Trial 2	B4	6	Treated	first	4	0.419981
1607	subject_Trial 2B4Treatedfirst4	Trial 2	B4	7	Treated	first	4	1.34472
1608	subject_Trial 2B4Treatedfirst4	Trial 2	B4	8	Treated	first	4	0.0919913
1609	subject_Trial 2B4Treatedfirst4	Trial 2	B4	9	Treated	first	4	-0.626872
1610	subject_Trial 2B4Treatedfirst4	Trial 2	B4	10	Treated	first	4	-0.443868
1611	subject_Trial 2B4Treatedfirst4	Trial 2	B4	11	Treated	first	4	-0.46842
1612	subject_Trial 2B4Treatedfirst4	Trial 2	B4	12	Treated	first	4	-0.437769
1613	subject_Trial 2B4Treatedfirst4	Trial 2	B4	13	Treated	first	4	0.0199904
1614	subject_Trial 2B4Treatedfirst4	Trial 2	B4	14	Treated	first	4	1.00625
1615	subject_Trial 2B4Treatedfirst4	Trial 2	B4	15	Treated	first	4	0.374368
1616	subject_Trial 2B4Treatedfirst4	Trial 2	B4	16	Treated	first	4	-0.0263986
1617	subject_Trial 2B4Treatedfirst4	Trial 2	B4	17	Treated	first	4	0.653016
1618	subject_Trial 2B4Treatedfirst4	Trial 2	B4	18	Treated	first	4	-0.122569
1619	subject_Trial 2B4Treatedfirst4	Trial 2	B4	19	Treated	first	4	-0.185336
1620	subject_Trial 2B4Treatedfirst4	Trial 2	B4	20	Treated	first	4	-0.366418
1621	subject_Trial 2B4Treatedfirst4	Trial 2	B4	21	Treated	first	4	-0.771956
1622	subject_Trial 2B4Treatedfirst4	Trial 2	B4	22	Treated	first	4	-0.55046
1623	subject_Trial 2B4Treatedfirst4	Trial 2	B4	23	Treated	first	4	-0.0973559
1624	subject_Trial 2B4Treatedfirst4	Trial 2	B4	24	Treated	first	4	2.44617
1625	subject_Trial 2B4Treatedfirst4	Trial 2	B4	25	Treated	first	4	1.18398
1626	subject_Trial 2B4Treatedfirst4	Trial 2	B4	26	Treated	first	4	-0.348462
1627	subject_Trial 2B4Treatedfirst4	Trial 2	B4	27	Treated	first	4	-0.459353
1628	subject_Trial 2B4Treatedfirst4	Trial 2	B4	28	Treated	first	4	-0.885738
1629	subject_Trial 2B4Treatedfirst4	Trial 2	B4	29	Treated	first	4	-0.448257
1630	subject_Trial 2B4Treatedfirst4	Trial 2	B4	30	Treated	first	4	-0.196081
1631	subject_Trial 2B4Treatedfirst4	Trial 2	B4	31	Treated	first	4	0.782723
1632	subject_Trial 2B4Treatedfirst4	Trial 2	B4	32	Treated	first	4	-1
1633	subject_Trial 2B4Treatedfirst4	Trial 2	B4	33	Treated	first	4	-0.490308
1634	subject_Trial 2B4Treatedfirst4	Trial 2	B4	34	Treated	first	4	-0.326574
1635	subject_Trial 2B4Treatedfirst4	Trial 2	B4	35	Treated	first	4	0.442976
1636	subject_Trial 2B4Treatedfirst4	Trial 2	B4	36	Treated	first	4	1.121
1637	subject_Trial 2B4Treatedfirst4	Trial 2	B4	37	Treated	first	4	0.0546064
1638	subject_Trial 2B4Treatedfirst4	Trial 2	B4	38	Treated	first	4	1.29691
1639	subject_Trial 2B4Treatedfirst4	Trial 2	B4	39	Treated	first	4	0.171502
1640	subject_Trial 2B4Treatedfirst4	Trial 2	B4	40	Treated	first	4	-0.0713716
1641	subject_Trial 2B4Treatedfirst4	Trial 2	B4	41	Treated	first	4	-0.00250142
1642	subject_Trial 2B4Treatedfirst4	Trial 2	B4	42	Treated	first	4	-0.424229
1643	subject_Trial 2B4Treatedfirst4	Trial 2	B4	43	Treated	first	4	-0.870261
1644	subject_Trial 2B4Treatedfirst4	Trial 2	B4	44	Treated	first	4	0.362244
1645	subject_Trial 2B4Treatedfirst4	Trial 2	B4	45	Treated	first	4	0.288649
1646	subject_Trial 2B4Treatedfirst4	Trial 2	B4	46	Treated	first	4	0.254017
1647	subject_Trial 2B4Treatedfirst4	Trial 2	B4	47	Treated	first	4	-0.555886
1648	subject_Trial 2B4Treatedfirst4	Trial 2	B4	48	Treated	first	4	0.43199
1649	subject_Trial 2B4Treatedfirst4	Trial 2	B4	49	Treated	first	4	0.0145523
1650	subject_Trial 2B4Treatedfirst4	Trial 2	B4	50	Treated	first	4	-1
1651	subject_Trial 2B5Controlfirst3	Trial 2	B5	1	Control	first	3	0	6.23927
1652	subject_Trial 2B5Controlfirst3	Trial 2	B5	2	Control	first	3	-0.456464
1653	subject_Trial 2B5Controlfirst3	Trial 2	B5	3	Control	first	3	-0.841802
1654	subject_Trial 2B5Controlfirst3	Trial 2	B5	4	Control	first	3	-0.641719
1655	subject_Trial 2B5Controlfirst3	Trial 2	B5	5	Control	first	3	-0.540183
1656	subject_Trial 2B5Controlfirst3	Trial 2	B5	6	Control	first	3	-0.674965
1657	subject_Trial 2B5Controlfirst3	Trial 2	B5	7	Control	first	3	-0.682913
1658	subject_Trial 2B5Controlfirst3	Trial 2	B5	8	Control	first	3	-0.603641
1659	subject_Trial 2B5Controlfirst3	Trial 2	B5	9	Control	first	3	-0.270368
1660	subject_Trial 2B5Controlfirst3	Trial 2	B5	10	Control	first	3	-0.590112
1661	subject_Trial 2B5Controlfirst3	Trial 2	B5	11	Control	first	3	-0.59798
1662	subject_Trial 2B5Controlfirst3	Trial 2	B5	12	Control	first	3	-0.391682
1663	subject_Trial 2B5Controlfirst3	Trial 2	B5	13	Control	first	3	-0.491056
1664	subject_Trial 2B5Controlfirst3	Trial 2	B5	14	Control	first	3	0.081181
1665	subject_Trial 2B5Controlfirst3	Trial 2	B5	15	Control	first	3	-0.627711
1666	subject_Trial 2B5Controlfirst3	Trial 2	B5	16	Control	first	3	-0.298104
1667	subject_Trial 2B5Controlfirst3	Trial 2	B5	17	Control	first	3	-0.226075
1668	subject_Trial 2B5Controlfirst3	Trial 2	B5	18	Control	first	3	-0.560094
1669	subject_Trial 2B5Controlfirst3	Trial 2	B5	19	Control	first	3	-0.6987
1670	subject_Trial 2B5Controlfirst3	Trial 2	B5	20	Control	first	3	-0.625825
1671	subject_Trial 2B5Controlfirst3	Trial 2	B5	21	Control	first	3	-0.637698
1672	subject_Trial 2B5Controlfirst3	Trial 2	B5	22	Control	first	3	-0.579252
1673	subject_Trial 2B5Controlfirst3	Trial 2	B5	23	Control	first	3	-0.50621
1674	subject_Trial 2B5Controlfirst3	Trial 2	B5	24	Control	first	3	-0.635291
1675	subject_Trial 2B5Controlfirst3	Trial 2	B5	25	Control	first	3	-1
1676	subject_Trial 2B5Controlfirst3	Trial 2	B5	26	Control	first	3	-0.872207
1677	subject_Trial 2B5Controlfirst3	Trial 2	B5	27	Control	first	3	-1
1678	subject_Trial 2B5Controlfirst3	Trial 2	B5	28	Control	first	3	-1
1679	subject_Trial 2B5Controlfirst3	Trial 2	B5	29	Control	first	3	-0.963822
1680	subject_Trial 2B5Controlfirst3	Trial 2	B5	30	Control	first	3	-1
1681	subject_Trial 2B5Controlfirst3	Trial 2	B5	31	Control	first	3	-1
1682	subject_Trial 2B5Controlfirst3	Trial 2	B5	32	Control	first	3	-1
1683	subject_Trial 2B5Controlfirst3	Trial 2	B5	33	Control	first	3	-0.871455
1684	subject_Trial 2B5Controlfirst3	Trial 2	B5	34	Control	first	3	-0.737569
1685	subject_Trial 2B5Controlfirst3	Trial 2	B5	35	Control	first	3	-0.892885
1686	subject_Trial 2B5Controlfirst3	Trial 2	B5	36	Control	first	3	-0.925514
1687	subject_Trial 2B5Controlfirst3	Trial 2	B5	37	Control	first	3	-0.845705
1688	subject_Trial 2B5Controlfirst3	Trial 2	B5	38	Control	first	3	-0.962657
1689	subject_Trial 2B5Controlfirst3	Trial 2	B5	39	Control	first	3	-0.922415
1690	subject_Trial 2B5Controlfirst3	Trial 2	B5	40	Control	first	3	-0.92415
1691	subject_Trial 2B5Controlfirst3	Trial 2	B5	41	Control	first	3	-0.967831
1692	subject_Trial 2B5Controlfirst3	Trial 2	B5	42	Control	first	3	-0.848009
1693	subject_Trial 2B5Controlfirst3	Trial 2	B5	43	Control	first	3	-1
1694	subject_Trial 2B5Controlfirst3	Trial 2	B5	44	Control	first	3	-1
1695	subject_Trial 2B5Controlfirst3	Trial 2	B5	45	Control	first	3	-1
1696	subject_Trial 2B5Controlfirst3	Trial 2	B5	46	Control	first	3	-1
1697	subject_Trial 2B5Controlfirst3	Trial 2	B5	47	Control	first	3	-1
1698	subject_Trial 2B5Controlfirst3	Trial 2	B5	48	Control	first	3	-1
1699	subject_Trial 2B5Controlfirst3	Trial 2	B5	49	Control	first	3	-1
1700	subject_Trial 2B5Controlfirst3	Trial 2	B5	50	Control	first	3	-1
1701	subject_Trial 2B6Treatedfirst3	Trial 2	B6	1	Treated	first	3	0	10.6669
1702	subject_Trial 2B6Treatedfirst3	Trial 2	B6	2	Treated	first	3	-0.510429
1703	subject_Trial 2B6Treatedfirst3	Trial 2	B6	3	Treated	first	3	-0.488618
1704	subject_Trial 2B6Treatedfirst3	Trial 2	B6	4	Treated	first	3	-0.332271
1705	subject_Trial 2B6Treatedfirst3	Trial 2	B6	5	Treated	first	3	-0.778581
1706	subject_Trial 2B6Treatedfirst3	Trial 2	B6	6	Treated	first	3	-1
1707	subject_Trial 2B6Treatedfirst3	Trial 2	B6	7	Treated	first	3	-0.597733
1708	subject_Trial 2B6Treatedfirst3	Trial 2	B6	8	Treated	first	3	-0.97394
1709	subject_Trial 2B6Treatedfirst3	Trial 2	B6	9	Treated	first	3	-1
1710	subject_Trial 2B6Treatedfirst3	Trial 2	B6	10	Treated	first	3	-1
1711	subject_Trial 2B6Treatedfirst3	Trial 2	B6	11	Treated	first	3	-1
1712	subject_Trial 2B6Treatedfirst3	Trial 2	B6	12	Treated	first	3	-0.819361
1713	subject_Trial 2B6Treatedfirst3	Trial 2	B6	13	Treated	first	3	-0.819474
1714	subject_Trial 2B6Treatedfirst3	Trial 2	B6	14	Treated	first	3	-1
1715	subject_Trial 2B6Treatedfirst3	Trial 2	B6	15	Treated	first	3	-1
1716	subject_Trial 2B6Treatedfirst3	Trial 2	B6	16	Treated	first	3	-0.980618
1717	subject_Trial 2B6Treatedfirst3	Trial 2	B6	17	Treated	first	3	-1
1718	subject_Trial 2B6Treatedfirst3	Trial 2	B6	18	Treated	first	3	-1
1719	subject_Trial 2B6Treatedfirst3	Trial 2	B6	19	Treated	first	3	-1
1720	subject_Trial 2B6Treatedfirst3	Trial 2	B6	20	Treated	first	3	-1
1721	subject_Trial 2B6Treatedfirst3	Trial 2	B6	21	Treated	first	3	-0.933929
1722	subject_Trial 2B6Treatedfirst3	Trial 2	B6	22	Treated	first	3	-0.937093
1723	subject_Trial 2B6Treatedfirst3	Trial 2	B6	23	Treated	first	3	-0.888227
1724	subject_Trial 2B6Treatedfirst3	Trial 2	B6	24	Treated	first	3	-1
1725	subject_Trial 2B6Treatedfirst3	Trial 2	B6	25	Treated	first	3	-0.977907
1726	subject_Trial 2B6Treatedfirst3	Trial 2	B6	26	Treated	first	3	-1
1727	subject_Trial 2B6Treatedfirst3	Trial 2	B6	27	Treated	first	3	-0.844927
1728	subject_Trial 2B6Treatedfirst3	Trial 2	B6	28	Treated	first	3	-0.820302
1729	subject_Trial 2B6Treatedfirst3	Trial 2	B6	29	Treated	first	3	-0.913024
1730	subject_Trial 2B6Treatedfirst3	Trial 2	B6	30	Treated	first	3	-1
1731	subject_Trial 2B6Treatedfirst3	Trial 2	B6	31	Treated	first	3	-1
1732	subject_Trial 2B6Treatedfirst3	Trial 2	B6	32	Treated	first	3	-1
1733	subject_Trial 2B6Treatedfirst3	Trial 2	B6	33	Treated	first	3	-0.846773
1734	subject_Trial 2B6Treatedfirst3	Trial 2	B6	34	Treated	first	3	-0.768894
1735	subject_Trial 2B6Treatedfirst3	Trial 2	B6	35	Treated	first	3	-1
1736	subject_Trial 2B6Treatedfirst3	Trial 2	B6	36	Treated	first	3	-0.977671
1737	subject_Trial 2B6Treatedfirst3	Trial 2	B6	37	Treated	first	3	-0.980923
1738	subject_Trial 2B6Treatedfirst3	Trial 2	B6	38	Treated	first	3	-0.814079
1739	subject_Trial 2B6Treatedfirst3	Trial 2	B6	39	Treated	first	3	-1
1740	subject_Trial 2B6Treatedfirst3	Trial 2	B6	40	Treated	first	3	-1
1741	subject_Trial 2B6Treatedfirst3	Trial 2	B6	41	Treated	first	3	-0.833043
1742	subject_Trial 2B6Treatedfirst3	Trial 2	B6	42	Treated	first	3	-0.903283
1743	subject_Trial 2B6Treatedfirst3	Trial 2	B6	43	Treated	first	3	-0.980146
1744	subject_Trial 2B6Treatedfirst3	Trial 2	B6	44	Treated	first	3	-0.800469
1745	subject_Trial 2B6Treatedfirst3	Trial 2	B6	45	Treated	first	3	-0.912127
1746	subject_Trial 2B6Treatedfirst3	Trial 2	B6	46	Treated	first	3	-0.980317
1747	subject_Trial 2B6Treatedfirst3	Trial 2	B6	47	Treated	first	3	-1
1748	subject_Trial 2B6Treatedfirst3	Trial 2	B6	48	Treated	first	3	-1
1749	subject_Trial 2B6Treatedfirst3	Trial 2	B6	49	Treated	first	3	-1
1750	subject_Trial 2B6Treatedfirst3	Trial 2	B6	50	Treated	first	3	-1
1751	subject_Trial 2C1Treatedfirst6	Trial 2	C1	1	Treated	first	6	0	1.56955
1752	subject_Trial 2C1Treatedfirst6	Trial 2	C1	2	Treated	first	6	0.110656
1753	subject_Trial 2C1Treatedfirst6	Trial 2	C1	3	Treated	first	6	-0.338333
1754	subject_Trial 2C1Treatedfirst6	Trial 2	C1	4	Treated	first	6	0.132675
1755	subject_Trial 2C1Treatedfirst6	Trial 2	C1	5	Treated	first	6	-1
1756	subject_Trial 2C1Treatedfirst6	Trial 2	C1	6	Treated	first	6	-1
1757	subject_Trial 2C1Treatedfirst6	Trial 2	C1	7	Treated	first	6	-1
1758	subject_Trial 2C1Treatedfirst6	Trial 2	C1	8	Treated	first	6	-1
1759	subject_Trial 2C1Treatedfirst6	Trial 2	C1	9	Treated	first	6	-1
1760	subject_Trial 2C1Treatedfirst6	Trial 2	C1	10	Treated	first	6	-1
1761	subject_Trial 2C1Treatedfirst6	Trial 2	C1	11	Treated	first	6	-1
1762	subject_Trial 2C1Treatedfirst6	Trial 2	C1	12	Treated	first	6	1.19954
1763	subject_Trial 2C1Treatedfirst6	Trial 2	C1	13	Treated	first	6	-0.183346
1764	subject_Trial 2C1Treatedfirst6	Trial 2	C1	14	Treated	first	6	-0.531822
1765	subject_Trial 2C1Treatedfirst6	Trial 2	C1	15	Treated	first	6	-0.566335
1766	subject_Trial 2C1Treatedfirst6	Trial 2	C1	16	Treated	first	6	-1
1767	subject_Trial 2C1Treatedfirst6	Trial 2	C1	17	Treated	first	6	-1
1768	subject_Trial 2C1Treatedfirst6	Trial 2	C1	18	Treated	first	6	-0.456351
1769	subject_Trial 2C1Treatedfirst6	Trial 2	C1	19	Treated	first	6	-1
1770	subject_Trial 2C1Treatedfirst6	Trial 2	C1	20	Treated	first	6	-1
1771	subject_Trial 2C1Treatedfirst6	Trial 2	C1	21	Treated	first	6	0.17584
1772	subject_Trial 2C1Treatedfirst6	Trial 2	C1	22	Treated	first	6	-0.0665414
1773	subject_Trial 2C1Treatedfirst6	Trial 2	C1	23	Treated	first	6	-0.284617
1774	subject_Trial 2C1Treatedfirst6	Trial 2	C1	24	Treated	first	6	0.397904
1775	subject_Trial 2C1Treatedfirst6	Trial 2	C1	25	Treated	first	6	-0.199165
1776	subject_Trial 2C1Treatedfirst6	Trial 2	C1	26	Treated	first	6	-0.833378
1777	subject_Trial 2C1Treatedfirst6	Trial 2	C1	27	Treated	first	6	-1
1778	subject_Trial 2C1Treatedfirst6	Trial 2	C1	28	Treated	first	6	-1
1779	subject_Trial 2C1Treatedfirst6	Trial 2	C1	29	Treated	first	6	-1
1780	subject_Trial 2C1Treatedfirst6	Trial 2	C1	30	Treated	first	6	-1
1781	subject_Trial 2C1Treatedfirst6	Trial 2	C1	31	Treated	first	6	-1
1782	subject_Trial 2C1Treatedfirst6	Trial 2	C1	32	Treated	first	6	-1
1783	subject_Trial 2C1Treatedfirst6	Trial 2	C1	33	Treated	first	6	-1
1784	subject_Trial 2C1Treatedfirst6	Trial 2	C1	34	Treated	first	6	-1
1785	subject_Trial 2C1Treatedfirst6	Trial 2	C1	35	Treated	first	6	-1
1786	subject_Trial 2C1Treatedfirst6	Trial 2	C1	36	Treated	first	6	-1
1787	subject_Trial 2C1Treatedfirst6	Trial 2	C1	37	Treated	first	6	-1
1788	subject_Trial 2C1Treatedfirst6	Trial 2	C1	38	Treated	first	6	-1
1789	subject_Trial 2C1Treatedfirst6	Trial 2	C1	39	Treated	first	6	-1
1790	subject_Trial 2C1Treatedfirst6	Trial 2	C1	40	Treated	first	6	-1
1791	subject_Trial 2C1Treatedfirst6	Trial 2	C1	41	Treated	first	6	-1
1792	subject_Trial 2C1Treatedfirst6	Trial 2	C1	42	Treated	first	6	-1
1793	subject_Trial 2C1Treatedfirst6	Trial 2	C1	43	Treated	first	6	-1
1794	subject_Trial 2C1Treatedfirst6	Trial 2	C1	44	Treated	first	6	-1
1795	subject_Trial 2C1Treatedfirst6	Trial 2	C1	45	Treated	first	6	-1
1796	subject_Trial 2C1Treatedfirst6	Trial 2	C1	46	Treated	first	6	-1
1797	subject_Trial 2C1Treatedfirst6	Trial 2	C1	47	Treated	first	6	-0.741143
1798	subject_Trial 2C1Treatedfirst6	Trial 2	C1	48	Treated	first	6	-1
1799	subject_Trial 2C1Treatedfirst6	Trial 2	C1	49	Treated	first	6	-1
1800	subject_Trial 2C1Treatedfirst6	Trial 2	C1	50	Treated	first	6	-1
1801	subject_Trial 2C2Treatedfirst3	Trial 2	C2	1	Treated	first	3	0	3.29702
1802	subject_Trial 2C2Treatedfirst3	Trial 2	C2	2	Treated	first	3	0.126059
1803	subject_Trial 2C2Treatedfirst3	Trial 2	C2	3	Treated	first	3	-0.424274
1804	subject_Trial 2C2Treatedfirst3	Trial 2	C2	4	Treated	first	3	-0.257897
1805	subject_Trial 2C2Treatedfirst3	Trial 2	C2	5	Treated	first	3	0.15016
1806	subject_Trial 2C2Treatedfirst3	Trial 2	C2	6	Treated	first	3	0.0659019
1807	subject_Trial 2C2Treatedfirst3	Trial 2	C2	7	Treated	first	3	-0.144658
1808	subject_Trial 2C2Treatedfirst3	Trial 2	C2	8	Treated	first	3	-0.420628
1809	subject_Trial 2C2Treatedfirst3	Trial 2	C2	9	Treated	first	3	-0.389409
1810	subject_Trial 2C2Treatedfirst3	Trial 2	C2	10	Treated	first	3	-0.363522
1811	subject_Trial 2C2Treatedfirst3	Trial 2	C2	11	Treated	first	3	-0.396604
1812	subject_Trial 2C2Treatedfirst3	Trial 2	C2	12	Treated	first	3	-0.204636
1813	subject_Trial 2C2Treatedfirst3	Trial 2	C2	13	Treated	first	3	-0.313192
1814	subject_Trial 2C2Treatedfirst3	Trial 2	C2	14	Treated	first	3	-0.567246
1815	subject_Trial 2C2Treatedfirst3	Trial 2	C2	15	Treated	first	3	-0.213277
1816	subject_Trial 2C2Treatedfirst3	Trial 2	C2	16	Treated	first	3	-0.11561
1817	subject_Trial 2C2Treatedfirst3	Trial 2	C2	17	Treated	first	3	-0.938734
1818	subject_Trial 2C2Treatedfirst3	Trial 2	C2	18	Treated	first	3	-1
1819	subject_Trial 2C2Treatedfirst3	Trial 2	C2	19	Treated	first	3	-1
1820	subject_Trial 2C2Treatedfirst3	Trial 2	C2	20	Treated	first	3	-0.666623
1821	subject_Trial 2C2Treatedfirst3	Trial 2	C2	21	Treated	first	3	-1
1822	subject_Trial 2C2Treatedfirst3	Trial 2	C2	22	Treated	first	3	-1
1823	subject_Trial 2C2Treatedfirst3	Trial 2	C2	23	Treated	first	3	-0.564534
1824	subject_Trial 2C2Treatedfirst3	Trial 2	C2	24	Treated	first	3	-0.637063
1825	subject_Trial 2C2Treatedfirst3	Trial 2	C2	25	Treated	first	3	-1
1826	subject_Trial 2C2Treatedfirst3	Trial 2	C2	26	Treated	first	3	-0.93059
1827	subject_Trial 2C2Treatedfirst3	Trial 2	C2	27	Treated	first	3	-1
1828	subject_Trial 2C2Treatedfirst3	Trial 2	C2	28	Treated	first	3	-0.938978
1829	subject_Trial 2C2Treatedfirst3	Trial 2	C2	29	Treated	first	3	-0.229874
1830	subject_Trial 2C2Treatedfirst3	Trial 2	C2	30	Treated	first	3	-1
1831	subject_Trial 2C2Treatedfirst3	Trial 2	C2	31	Treated	first	3	-1
1832	subject_Trial 2C2Treatedfirst3	Trial 2	C2	32	Treated	first	3	-1
1833	subject_Trial 2C2Treatedfirst3	Trial 2	C2	33	Treated	first	3	-1
1834	subject_Trial 2C2Treatedfirst3	Trial 2	C2	34	Treated	first	3	-1
1835	subject_Trial 2C2Treatedfirst3	Trial 2	C2	35	Treated	first	3	-0.70924
1836	subject_Trial 2C2Treatedfirst3	Trial 2	C2	36	Treated	first	3	-0.932865
1837	subject_Trial 2C2Treatedfirst3	Trial 2	C2	37	Treated	first	3	-0.515247
1838	subject_Trial 2C2Treatedfirst3	Trial 2	C2	38	Treated	first	3	-1
1839	subject_Trial 2C2Treatedfirst3	Trial 2	C2	39	Treated	first	3	-0.852994
1840	subject_Trial 2C2Treatedfirst3	Trial 2	C2	40	Treated	first	3	-0.872476
1841	subject_Trial 2C2Treatedfirst3	Trial 2	C2	41	Treated	first	3	-1
1842	subject_Trial 2C2Treatedfirst3	Trial 2	C2	42	Treated	first	3	-1
1843	subject_Trial 2C2Treatedfirst3	Trial 2	C2	43	Treated	first	3	-1
1844	subject_Trial 2C2Treatedfirst3	Trial 2	C2	44	Treated	first	3	-0.524986
1845	subject_Trial 2C2Treatedfirst3	Trial 2	C2	45	Treated	first	3	-1
1846	subject_Trial 2C2Treatedfirst3	Trial 2	C2	46	Treated	first	3	-0.453992
1847	subject_Trial 2C2Treatedfirst3	Trial 2	C2	47	Treated	first	3	-0.856887
1848	subject_Trial 2C2Treatedfirst3	Trial 2	C2	48	Treated	first	3	-0.11319
1849	subject_Trial 2C2Treatedfirst3	Trial 2	C2	49	Treated	first	3	-0.872609
1850	subject_Trial 2C2Treatedfirst3	Trial 2	C2	50	Treated	first	3	-1
1851	subject_Trial 2C3Treatedfirst6	Trial 2	C3	1	Treated	first	6	0	10.6223
1852	subject_Trial 2C3Treatedfirst6	Trial 2	C3	2	Treated	first	6	-0.636026
1853	subject_Trial 2C3Treatedfirst6	Trial 2	C3	3	Treated	first	6	-0.679148
1854	subject_Trial 2C3Treatedfirst6	Trial 2	C3	4	Treated	first	6	-0.808086
1855	subject_Trial 2C3Treatedfirst6	Trial 2	C3	5	Treated	first	6	-0.743537
1856	subject_Trial 2C3Treatedfirst6	Trial 2	C3	6	Treated	first	6	-0.408675
1857	subject_Trial 2C3Treatedfirst6	Trial 2	C3	7	Treated	first	6	-0.624758
1858	subject_Trial 2C3Treatedfirst6	Trial 2	C3	8	Treated	first	6	-0.623305
1859	subject_Trial 2C3Treatedfirst6	Trial 2	C3	9	Treated	first	6	-0.607551
1860	subject_Trial 2C3Treatedfirst6	Trial 2	C3	10	Treated	first	6	-0.628774
1861	subject_Trial 2C3Treatedfirst6	Trial 2	C3	11	Treated	first	6	-0.501118
1862	subject_Trial 2C3Treatedfirst6	Trial 2	C3	12	Treated	first	6	-0.760038
1863	subject_Trial 2C3Treatedfirst6	Trial 2	C3	13	Treated	first	6	-0.663938
1864	subject_Trial 2C3Treatedfirst6	Trial 2	C3	14	Treated	first	6	-1
1865	subject_Trial 2C3Treatedfirst6	Trial 2	C3	15	Treated	first	6	-0.792764
1866	subject_Trial 2C3Treatedfirst6	Trial 2	C3	16	Treated	first	6	-0.860609
1867	subject_Trial 2C3Treatedfirst6	Trial 2	C3	17	Treated	first	6	-0.794287
1868	subject_Trial 2C3Treatedfirst6	Trial 2	C3	18	Treated	first	6	-0.828059
1869	subject_Trial 2C3Treatedfirst6	Trial 2	C3	19	Treated	first	6	-0.904732
1870	subject_Trial 2C3Treatedfirst6	Trial 2	C3	20	Treated	first	6	-0.814758
1871	subject_Trial 2C3Treatedfirst6	Trial 2	C3	21	Treated	first	6	-1
1872	subject_Trial 2C3Treatedfirst6	Trial 2	C3	22	Treated	first	6	-0.873475
1873	subject_Trial 2C3Treatedfirst6	Trial 2	C3	23	Treated	first	6	-0.797314
1874	subject_Trial 2C3Treatedfirst6	Trial 2	C3	24	Treated	first	6	-0.813106
1875	subject_Trial 2C3Treatedfirst6	Trial 2	C3	25	Treated	first	6	-1
1876	subject_Trial 2C3Treatedfirst6	Trial 2	C3	26	Treated	first	6	-0.831765
1877	subject_Trial 2C3Treatedfirst6	Trial 2	C3	27	Treated	first	6	-0.948829
1878	subject_Trial 2C3Treatedfirst6	Trial 2	C3	28	Treated	first	6	-0.646736
1879	subject_Trial 2C3Treatedfirst6	Trial 2	C3	29	Treated	first	6	-0.347035
1880	subject_Trial 2C3Treatedfirst6	Trial 2	C3	30	Treated	first	6	-0.884304
1881	subject_Trial 2C3Treatedfirst6	Trial 2	C3	31	Treated	first	6	-1
1882	subject_Trial 2C3Treatedfirst6	Trial 2	C3	32	Treated	first	6	-1
1883	subject_Trial 2C3Treatedfirst6	Trial 2	C3	33	Treated	first	6	-0.830824
1884	subject_Trial 2C3Treatedfirst6	Trial 2	C3	34	Treated	first	6	-0.925867
1885	subject_Trial 2C3Treatedfirst6	Trial 2	C3	35	Treated	first	6	-1
1886	subject_Trial 2C3Treatedfirst6	Trial 2	C3	36	Treated	first	6	-0.949095
1887	subject_Trial 2C3Treatedfirst6	Trial 2	C3	37	Treated	first	6	-0.876151
1888	subject_Trial 2C3Treatedfirst6	Trial 2	C3	38	Treated	first	6	-0.898917
1889	subject_Trial 2C3Treatedfirst6	Trial 2	C3	39	Treated	first	6	-0.763386
1890	subject_Trial 2C3Treatedfirst6	Trial 2	C3	40	Treated	first	6	-0.778108
1891	subject_Trial 2C3Treatedfirst6	Trial 2	C3	41	Treated	first	6	-0.825185
1892	subject_Trial 2C3Treatedfirst6	Trial 2	C3	42	Treated	first	6	-0.929775
1893	subject_Trial 2C3Treatedfirst6	Trial 2	C3	43	Treated	first	6	-0.825154
1894	subject_Trial 2C3Treatedfirst6	Trial 2	C3	44	Treated	first	6	-0.818938
1895	subject_Trial 2C3Treatedfirst6	Trial 2	C3	45	Treated	first	6	-0.704266
1896	subject_Trial 2C3Treatedfirst6	Trial 2	C3	46	Treated	first	6	-0.820984
1897	subject_Trial 2C3Treatedfirst6	Trial 2	C3	47	Treated	first	6	-0.63353
1898	subject_Trial 2C3Treatedfirst6	Trial 2	C3	48	Treated	first	6	-0.663285
1899	subject_Trial 2C3Treatedfirst6	Trial 2	C3	49	Treated	first	6	-0.730471
1900	subject_Trial 2C3Treatedfirst6	Trial 2	C3	50	Treated	first	6	-1
1901	subject_Trial 2C5Controlfirst5	Trial 2	C5	1	Control	first	5	0	6.57926
1902	subject_Trial 2C5Controlfirst5	Trial 2	C5	2	Control	first	5	0.013044
1903	subject_Trial 2C5Controlfirst5	Trial 2	C5	3	Control	first	5	0.281179
1904	subject_Trial 2C5Controlfirst5	Trial 2	C5	4	Control	first	5	0.493852
1905	subject_Trial 2C5Controlfirst5	Trial 2	C5	5	Control	first	5	0.00137249
1906	subject_Trial 2C5Controlfirst5	Trial 2	C5	6	Control	first	5	-0.135676
1907	subject_Trial 2C5Controlfirst5	Trial 2	C5	7	Control	first	5	-0.190605
1908	subject_Trial 2C5Controlfirst5	Trial 2	C5	8	Control	first	5	-0.0915544
1909	subject_Trial 2C5Controlfirst5	Trial 2	C5	9	Control	first	5	-0.378233
1910	subject_Trial 2C5Controlfirst5	Trial 2	C5	10	Control	first	5	-0.223034
1911	subject_Trial 2C5Controlfirst5	Trial 2	C5	11	Control	first	5	-0.462943
1912	subject_Trial 2C5Controlfirst5	Trial 2	C5	12	Control	first	5	-0.160795
1913	subject_Trial 2C5Controlfirst5	Trial 2	C5	13	Control	first	5	-0.636777
1914	subject_Trial 2C5Controlfirst5	Trial 2	C5	14	Control	first	5	-1
1915	subject_Trial 2C5Controlfirst5	Trial 2	C5	15	Control	first	5	-0.736394
1916	subject_Trial 2C5Controlfirst5	Trial 2	C5	16	Control	first	5	-0.224866
1917	subject_Trial 2C5Controlfirst5	Trial 2	C5	17	Control	first	5	-0.670176
1918	subject_Trial 2C5Controlfirst5	Trial 2	C5	18	Control	first	5	-0.400527
1919	subject_Trial 2C5Controlfirst5	Trial 2	C5	19	Control	first	5	-0.494715
1920	subject_Trial 2C5Controlfirst5	Trial 2	C5	20	Control	first	5	-0.304625
1921	subject_Trial 2C5Controlfirst5	Trial 2	C5	21	Control	first	5	-0.592301
1922	subject_Trial 2C5Controlfirst5	Trial 2	C5	22	Control	first	5	-0.58623
1923	subject_Trial 2C5Controlfirst5	Trial 2	C5	23	Control	first	5	-1
1924	subject_Trial 2C5Controlfirst5	Trial 2	C5	24	Control	first	5	-0.754491
1925	subject_Trial 2C5Controlfirst5	Trial 2	C5	25	Control	first	5	-0.659924
1926	subject_Trial 2C5Controlfirst5	Trial 2	C5	26	Control	first	5	-0.596591
1927	subject_Trial 2C5Controlfirst5	Trial 2	C5	27	Control	first	5	-0.457912
1928	subject_Trial 2C5Controlfirst5	Trial 2	C5	28	Control	first	5	-0.77687
1929	subject_Trial 2C5Controlfirst5	Trial 2	C5	29	Control	first	5	-0.685867
1930	subject_Trial 2C5Controlfirst5	Trial 2	C5	30	Control	first	5	-0.66892
1931	subject_Trial 2C5Controlfirst5	Trial 2	C5	31	Control	first	5	-0.67869
1932	subject_Trial 2C5Controlfirst5	Trial 2	C5	32	Control	first	5	-0.672226
1933	subject_Trial 2C5Controlfirst5	Trial 2	C5	33	Control	first	5	-0.646878
1934	subject_Trial 2C5Controlfirst5	Trial 2	C5	34	Control	first	5	-0.836555
1935	subject_Trial 2C5Controlfirst5	Trial 2	C5	35	Control	first	5	-0.719294
1936	subject_Trial 2C5Controlfirst5	Trial 2	C5	36	Control	first	5	-1
1937	subject_Trial 2C5Controlfirst5	Trial 2	C5	37	Control	first	5	-1
1938	subject_Trial 2C5Controlfirst5	Trial 2	C5	38	Control	first	5	-0.929651
1939	subject_Trial 2C5Controlfirst5	Trial 2	C5	39	Control	first	5	-0.926421
1940	subject_Trial 2C5Controlfirst5	Trial 2	C5	40	Control	first	5	-0.967725
1941	subject_Trial 2C5Controlfirst5	Trial 2	C5	41	Control	first	5	-1
1942	subject_Trial 2C5Controlfirst5	Trial 2	C5	42	Control	first	5	-1
1943	subject_Trial 2C5Controlfirst5	Trial 2	C5	43	Control	first	5	-1
1944	subject_Trial 2C5Controlfirst5	Trial 2	C5	44	Control	first	5	-1
1945	subject_Trial 2C5Controlfirst5	Trial 2	C5	45	Control	first	5	-1
1946	subject_Trial 2C5Controlfirst5	Trial 2	C5	46	Control	first	5	-0.867519
1947	subject_Trial 2C5Controlfirst5	Trial 2	C5	47	Control	first	5	-1
1948	subject_Trial 2C5Controlfirst5	Trial 2	C5	48	Control	first	5	-0.931362
1949	subject_Trial 2C5Controlfirst5	Trial 2	C5	49	Control	first	5	-1
1950	subject_Trial 2C5Controlfirst5	Trial 2	C5	50	Control	first	5	-1
1951	subject_Trial 2C6Controlfirst4	Trial 2	C6	1	Control	first	4	0	7.90868
1952	subject_Trial 2C6Controlfirst4	Trial 2	C6	2	Control	first	4	0.515967
1953	subject_Trial 2C6Controlfirst4	Trial 2	C6	3	Control	first	4	-0.600705
1954	subject_Trial 2C6Controlfirst4	Trial 2	C6	4	Control	first	4	-0.212359
1955	subject_Trial 2C6Controlfirst4	Trial 2	C6	5	Control	first	4	-0.375227
1956	subject_Trial 2C6Controlfirst4	Trial 2	C6	6	Control	first	4	-0.352023
1957	subject_Trial 2C6Controlfirst4	Trial 2	C6	7	Control	first	4	-0.290779
1958	subject_Trial 2C6Controlfirst4	Trial 2	C6	8	Control	first	4	0.116328
1959	subject_Trial 2C6Controlfirst4	Trial 2	C6	9	Control	first	4	0.332017
1960	subject_Trial 2C6Controlfirst4	Trial 2	C6	10	Control	first	4	0.154207
1961	subject_Trial 2C6Controlfirst4	Trial 2	C6	11	Control	first	4	0.366195
1962	subject_Trial 2C6Controlfirst4	Trial 2	C6	12	Control	first	4	-0.129228
1963	subject_Trial 2C6Controlfirst4	Trial 2	C6	13	Control	first	4	-0.758741
1964	subject_Trial 2C6Controlfirst4	Trial 2	C6	14	Control	first	4	-0.116043
1965	subject_Trial 2C6Controlfirst4	Trial 2	C6	15	Control	first	4	-0.692994
1966	subject_Trial 2C6Controlfirst4	Trial 2	C6	16	Control	first	4	-0.221825
1967	subject_Trial 2C6Controlfirst4	Trial 2	C6	17	Control	first	4	-0.745005
1968	subject_Trial 2C6Controlfirst4	Trial 2	C6	18	Control	first	4	-0.59143
1969	subject_Trial 2C6Controlfirst4	Trial 2	C6	19	Control	first	4	-0.792103
1970	subject_Trial 2C6Controlfirst4	Trial 2	C6	20	Control	first	4	-0.727958
1971	subject_Trial 2C6Controlfirst4	Trial 2	C6	21	Control	first	4	-0.43301
1972	subject_Trial 2C6Controlfirst4	Trial 2	C6	22	Control	first	4	-0.812239
1973	subject_Trial 2C6Controlfirst4	Trial 2	C6	23	Control	first	4	-0.971612
1974	subject_Trial 2C6Controlfirst4	Trial 2	C6	24	Control	first	4	-0.874664
1975	subject_Trial 2C6Controlfirst4	Trial 2	C6	25	Control	first	4	-0.473017
1976	subject_Trial 2C6Controlfirst4	Trial 2	C6	26	Control	first	4	-0.709446
1977	subject_Trial 2C6Controlfirst4	Trial 2	C6	27	Control	first	4	-0.873046
1978	subject_Trial 2C6Controlfirst4	Trial 2	C6	28	Control	first	4	-0.943257
1979	subject_Trial 2C6Controlfirst4	Trial 2	C6	29	Control	first	4	-1
1980	subject_Trial 2C6Controlfirst4	Trial 2	C6	30	Control	first	4	-0.974668
1981	subject_Trial 2C6Controlfirst4	Trial 2	C6	31	Control	first	4	-1
1982	subject_Trial 2C6Controlfirst4	Trial 2	C6	32	Control	first	4	-0.970146
1983	subject_Trial 2C6Controlfirst4	Trial 2	C6	33	Control	first	4	-1
1984	subject_Trial 2C6Controlfirst4	Trial 2	C6	34	Control	first	4	-0.974398
1985	subject_Trial 2C6Controlfirst4	Trial 2	C6	35	Control	first	4	-0.969575
1986	subject_Trial 2C6Controlfirst4	Trial 2	C6	36	Control	first	4	-1
1987	subject_Trial 2C6Controlfirst4	Trial 2	C6	37	Control	first	4	-0.855628
1988	subject_Trial 2C6Controlfirst4	Trial 2	C6	38	Control	first	4	-0.588973
1989	subject_Trial 2C6Controlfirst4	Trial 2	C6	39	Control	first	4	-0.924286
1990	subject_Trial 2C6Controlfirst4	Trial 2	C6	40	Control	first	4	-1
1991	subject_Trial 2C6Controlfirst4	Trial 2	C6	41	Control	first	4	-0.861207
1992	subject_Trial 2C6Controlfirst4	Trial 2	C6	42	Control	first	4	-0.672451
1993	subject_Trial 2C6Controlfirst4	Trial 2	C6	43	Control	first	4	-0.895015
1994	subject_Trial 2C6Controlfirst4	Trial 2	C6	44	Control	first	4	-0.533222
1995	subject_Trial 2C6Controlfirst4	Trial 2	C6	45	Control	first	4	-0.893564
1996	subject_Trial 2C6Controlfirst4	Trial 2	C6	46	Control	first	4	-0.912022
1997	subject_Trial 2C6Controlfirst4	Trial 2	C6	47	Control	first	4	-0.869146
1998	subject_Trial 2C6Controlfirst4	Trial 2	C6	48	Control	first	4	-0.95051
1999	subject_Trial 2C6Controlfirst4	Trial 2	C6	49	Control	first	4	-0.810948
2000	subject_Trial 2C6Controlfirst4	Trial 2	C6	50	Control	first	4	-1
2001	subject_Trial 2D1Controlfirst3	Trial 2	D1	1	Control	first	3	0	5.54352
2002	subject_Trial 2D1Controlfirst3	Trial 2	D1	2	Control	first	3	0.869444
2003	subject_Trial 2D1Controlfirst3	Trial 2	D1	3	Control	first	3	-0.913215
2004	subject_Trial 2D1Controlfirst3	Trial 2	D1	4	Control	first	3	-0.250316
2005	subject_Trial 2D1Controlfirst3	Trial 2	D1	5	Control	first	3	-0.86771
2006	subject_Trial 2D1Controlfirst3	Trial 2	D1	6	Control	first	3	-1
2007	subject_Trial 2D1Controlfirst3	Trial 2	D1	7	Control	first	3	-0.962365
2008	subject_Trial 2D1Controlfirst3	Trial 2	D1	8	Control	first	3	-1
2009	subject_Trial 2D1Controlfirst3	Trial 2	D1	9	Control	first	3	-1
2010	subject_Trial 2D1Controlfirst3	Trial 2	D1	10	Control	first	3	-1
2011	subject_Trial 2D1Controlfirst3	Trial 2	D1	11	Control	first	3	-1
2012	subject_Trial 2D1Controlfirst3	Trial 2	D1	12	Control	first	3	-1
2013	subject_Trial 2D1Controlfirst3	Trial 2	D1	13	Control	first	3	-1
2014	subject_Trial 2D1Controlfirst3	Trial 2	D1	14	Control	first	3	-1
2015	subject_Trial 2D1Controlfirst3	Trial 2	D1	15	Control	first	3	-1
2016	subject_Trial 2D1Controlfirst3	Trial 2	D1	16	Control	first	3	-1
2017	subject_Trial 2D1Controlfirst3	Trial 2	D1	17	Control	first	3	-0.955925
2018	subject_Trial 2D1Controlfirst3	Trial 2	D1	18	Control	first	3	-1
2019	subject_Trial 2D1Controlfirst3	Trial 2	D1	19	Control	first	3	-1
2020	subject_Trial 2D1Controlfirst3	Trial 2	D1	20	Control	first	3	-1
2021	subject_Trial 2D1Controlfirst3	Trial 2	D1	21	Control	first	3	-1
2022	subject_Trial 2D1Controlfirst3	Trial 2	D1	22	Control	first	3	-1
2023	subject_Trial 2D1Controlfirst3	Trial 2	D1	23	Control	first	3	-1
2024	subject_Trial 2D1Controlfirst3	Trial 2	D1	24	Control	first	3	-1
2025	subject_Trial 2D1Controlfirst3	Trial 2	D1	25	Control	first	3	-1
2026	subject_Trial 2D1Controlfirst3	Trial 2	D1	26	Control	first	3	-1
2027	subject_Trial 2D1Controlfirst3	Trial 2	D1	27	Control	first	3	-1
2028	subject_Trial 2D1Controlfirst3	Trial 2	D1	28	Control	first	3	-1
2029	subject_Trial 2D1Controlfirst3	Trial 2	D1	29	Control	first	3	-0.858284
2030	subject_Trial 2D1Controlfirst3	Trial 2	D1	30	Control	first	3	-1
2031	subject_Trial 2D1Controlfirst3	Trial 2	D1	31	Control	first	3	-1
2032	subject_Trial 2D1Controlfirst3	Trial 2	D1	32	Control	first	3	-1
2033	subject_Trial 2D1Controlfirst3	Trial 2	D1	33	Control	first	3	-1
2034	subject_Trial 2D1Controlfirst3	Trial 2	D1	34	Control	first	3	-0.961156
2035	subject_Trial 2D1Controlfirst3	Trial 2	D1	35	Control	first	3	-1
2036	subject_Trial 2D1Controlfirst3	Trial 2	D1	36	Control	first	3	-1
2037	subject_Trial 2D1Controlfirst3	Trial 2	D1	37	Control	first	3	-1
2038	subject_Trial 2D1Controlfirst3	Trial 2	D1	38	Control	first	3	-1
2039	subject_Trial 2D1Controlfirst3	Trial 2	D1	39	Control	first	3	-1
2040	subject_Trial 2D1Controlfirst3	Trial 2	D1	40	Control	first	3	-1
2041	subject_Trial 2D1Controlfirst3	Trial 2	D1	41	Control	first	3	-0.861769
2042	subject_Trial 2D1Controlfirst3	Trial 2	D1	42	Control	first	3	-1
2043	subject_Trial 2D1Controlfirst3	Trial 2	D1	43	Control	first	3	-1
2044	subject_Trial 2D1Controlfirst3	Trial 2	D1	44	Control	first	3	-0.961855
2045	subject_Trial 2D1Controlfirst3	Trial 2	D1	45	Control	first	3	-0.873352
2046	subject_Trial 2D1Controlfirst3	Trial 2	D1	46	Control	first	3	-1
2047	subject_Trial 2D1Controlfirst3	Trial 2	D1	47	Control	first	3	-1
2048	subject_Trial 2D1Controlfirst3	Trial 2	D1	48	Control	first	3	-1
2049	subject_Trial 2D1Controlfirst3	Trial 2	D1	49	Control	first	3	-1
2050	subject_Trial 2D1Controlfirst3	Trial 2	D1	50	Control	first	3	-1
2051	subject_Trial 2D2Controlfirst4	Trial 2	D2	1	Control	first	4	0	4.54005
2052	subject_Trial 2D2Controlfirst4	Trial 2	D2	2	Control	first	4	-1
2053	subject_Trial 2D2Controlfirst4	Trial 2	D2	3	Control	first	4	-1
2054	subject_Trial 2D2Controlfirst4	Trial 2	D2	4	Control	first	4	-1
2055	subject_Trial 2D2Controlfirst4	Trial 2	D2	5	Control	first	4	-1
2056	subject_Trial 2D2Controlfirst4	Trial 2	D2	6	Control	first	4	-1
2057	subject_Trial 2D2Controlfirst4	Trial 2	D2	7	Control	first	4	-1
2058	subject_Trial 2D2Controlfirst4	Trial 2	D2	8	Control	first	4	-1
2059	subject_Trial 2D2Controlfirst4	Trial 2	D2	9	Control	first	4	-1
2060	subject_Trial 2D2Controlfirst4	Trial 2	D2	10	Control	first	4	-1
2061	subject_Trial 2D2Controlfirst4	Trial 2	D2	11	Control	first	4	-1
2062	subject_Trial 2D2Controlfirst4	Trial 2	D2	12	Control	first	4	-1
2063	subject_Trial 2D2Controlfirst4	Trial 2	D2	13	Control	first	4	-1
2064	subject_Trial 2D2Controlfirst4	Trial 2	D2	14	Control	first	4	-1
2065	subject_Trial 2D2Controlfirst4	Trial 2	D2	15	Control	first	4	-1
2066	subject_Trial 2D2Controlfirst4	Trial 2	D2	16	Control	first	4	-1
2067	subject_Trial 2D2Controlfirst4	Trial 2	D2	17	Control	first	4	-1
2068	subject_Trial 2D2Controlfirst4	Trial 2	D2	18	Control	first	4	-1
2069	subject_Trial 2D2Controlfirst4	Trial 2	D2	19	Control	first	4	-1
2070	subject_Trial 2D2Controlfirst4	Trial 2	D2	20	Control	first	4	-1
2071	subject_Trial 2D2Controlfirst4	Trial 2	D2	21	Control	first	4	-1
2072	subject_Trial 2D2Controlfirst4	Trial 2	D2	22	Control	first	4	-1
2073	subject_Trial 2D2Controlfirst4	Trial 2	D2	23	Control	first	4	-1
2074	subject_Trial 2D2Controlfirst4	Trial 2	D2	24	Control	first	4	-1
2075	subject_Trial 2D2Controlfirst4	Trial 2	D2	25	Control	first	4	-0.909502
2076	subject_Trial 2D2Controlfirst4	Trial 2	D2	26	Control	first	4	-0.901316
2077	subject_Trial 2D2Controlfirst4	Trial 2	D2	27	Control	first	4	-1
2078	subject_Trial 2D2Controlfirst4	Trial 2	D2	28	Control	first	4	-0.884442
2079	subject_Trial 2D2Controlfirst4	Trial 2	D2	29	Control	first	4	-1
2080	subject_Trial 2D2Controlfirst4	Trial 2	D2	30	Control	first	4	-1
2081	subject_Trial 2D2Controlfirst4	Trial 2	D2	31	Control	first	4	-1
2082	subject_Trial 2D2Controlfirst4	Trial 2	D2	32	Control	first	4	-1
2083	subject_Trial 2D2Controlfirst4	Trial 2	D2	33	Control	first	4	-1
2084	subject_Trial 2D2Controlfirst4	Trial 2	D2	34	Control	first	4	-1
2085	subject_Trial 2D2Controlfirst4	Trial 2	D2	35	Control	first	4	-1
2086	subject_Trial 2D2Controlfirst4	Trial 2	D2	36	Control	first	4	-0.899271
2087	subject_Trial 2D2Controlfirst4	Trial 2	D2	37	Control	first	4	-1
2088	subject_Trial 2D2Controlfirst4	Trial 2	D2	38	Control	first	4	-1
2089	subject_Trial 2D2Controlfirst4	Trial 2	D2	39	Control	first	4	-1
2090	subject_Trial 2D2Controlfirst4	Trial 2	D2	40	Control	first	4	-1
2091	subject_Trial 2D2Controlfirst4	Trial 2	D2	41	Control	first	4	-1
2092	subject_Trial 2D2Controlfirst4	Trial 2	D2	42	Control	first	4	-1
2093	subject_Trial 2D2Controlfirst4	Trial 2	D2	43	Control	first	4	-0.895594
2094	subject_Trial 2D2Controlfirst4	Trial 2	D2	44	Control	first	4	-0.952908
2095	subject_Trial 2D2Controlfirst4	Trial 2	D2	45	Control	first	4	-1
2096	subject_Trial 2D2Controlfirst4	Trial 2	D2	46	Control	first	4	-0.950398
2097	subject_Trial 2D2Controlfirst4	Trial 2	D2	47	Control	first	4	-0.906916
2098	subject_Trial 2D2Controlfirst4	Trial 2	D2	48	Control	first	4	-0.904151
2099	subject_Trial 2D2Controlfirst4	Trial 2	D2	49	Control	first	4	-0.908466
2100	subject_Trial 2D2Controlfirst4	Trial 2	D2	50	Control	first	4	-1
2101	subject_Trial 2D3Controlfirst6	Trial 2	D3	1	Control	first	6	0	10.3143
2102	subject_Trial 2D3Controlfirst6	Trial 2	D3	2	Control	first	6	-0.64044
2103	subject_Trial 2D3Controlfirst6	Trial 2	D3	3	Control	first	6	-0.875596
2104	subject_Trial 2D3Controlfirst6	Trial 2	D3	4	Control	first	6	-0.913198
2105	subject_Trial 2D3Controlfirst6	Trial 2	D3	5	Control	first	6	-0.979879
2106	subject_Trial 2D3Controlfirst6	Trial 2	D3	6	Control	first	6	-0.888139
2107	subject_Trial 2D3Controlfirst6	Trial 2	D3	7	Control	first	6	-0.822562
2108	subject_Trial 2D3Controlfirst6	Trial 2	D3	8	Control	first	6	-1
2109	subject_Trial 2D3Controlfirst6	Trial 2	D3	9	Control	first	6	-0.8011
2110	subject_Trial 2D3Controlfirst6	Trial 2	D3	10	Control	first	6	-1
2111	subject_Trial 2D3Controlfirst6	Trial 2	D3	11	Control	first	6	-1
2112	subject_Trial 2D3Controlfirst6	Trial 2	D3	12	Control	first	6	-0.76864
2113	subject_Trial 2D3Controlfirst6	Trial 2	D3	13	Control	first	6	-0.891338
2114	subject_Trial 2D3Controlfirst6	Trial 2	D3	14	Control	first	6	-1
2115	subject_Trial 2D3Controlfirst6	Trial 2	D3	15	Control	first	6	-0.874656
2116	subject_Trial 2D3Controlfirst6	Trial 2	D3	16	Control	first	6	-0.900677
2117	subject_Trial 2D3Controlfirst6	Trial 2	D3	17	Control	first	6	-1
2118	subject_Trial 2D3Controlfirst6	Trial 2	D3	18	Control	first	6	-0.858392
2119	subject_Trial 2D3Controlfirst6	Trial 2	D3	19	Control	first	6	-0.865273
2120	subject_Trial 2D3Controlfirst6	Trial 2	D3	20	Control	first	6	-0.838968
2121	subject_Trial 2D3Controlfirst6	Trial 2	D3	21	Control	first	6	-0.921955
2122	subject_Trial 2D3Controlfirst6	Trial 2	D3	22	Control	first	6	-0.698126
2123	subject_Trial 2D3Controlfirst6	Trial 2	D3	23	Control	first	6	-0.776104
2124	subject_Trial 2D3Controlfirst6	Trial 2	D3	24	Control	first	6	-0.858576
2125	subject_Trial 2D3Controlfirst6	Trial 2	D3	25	Control	first	6	-1
2126	subject_Trial 2D3Controlfirst6	Trial 2	D3	26	Control	first	6	-0.858945
2127	subject_Trial 2D3Controlfirst6	Trial 2	D3	27	Control	first	6	-0.778734
2128	subject_Trial 2D3Controlfirst6	Trial 2	D3	28	Control	first	6	-0.741789
2129	subject_Trial 2D3Controlfirst6	Trial 2	D3	29	Control	first	6	-1
2130	subject_Trial 2D3Controlfirst6	Trial 2	D3	30	Control	first	6	-0.717909
2131	subject_Trial 2D3Controlfirst6	Trial 2	D3	31	Control	first	6	-0.883553
2132	subject_Trial 2D3Controlfirst6	Trial 2	D3	32	Control	first	6	-0.699147
2133	subject_Trial 2D3Controlfirst6	Trial 2	D3	33	Control	first	6	-0.833324
2134	subject_Trial 2D3Controlfirst6	Trial 2	D3	34	Control	first	6	-0.816005
2135	subject_Trial 2D3Controlfirst6	Trial 2	D3	35	Control	first	6	-0.761145
2136	subject_Trial 2D3Controlfirst6	Trial 2	D3	36	Control	first	6	-0.810006
2137	subject_Trial 2D3Controlfirst6	Trial 2	D3	37	Control	first	6	-0.7047
2138	subject_Trial 2D3Controlfirst6	Trial 2	D3	38	Control	first	6	-0.820442
2139	subject_Trial 2D3Controlfirst6	Trial 2	D3	39	Control	first	6	-0.87696
2140	subject_Trial 2D3Controlfirst6	Trial 2	D3	40	Control	first	6	-0.676804
2141	subject_Trial 2D3Controlfirst6	Trial 2	D3	41	Control	first	6	-0.847031
2142	subject_Trial 2D3Controlfirst6	Trial 2	D3	42	Control	first	6	-0.759776
2143	subject_Trial 2D3Controlfirst6	Trial 2	D3	43	Control	first	6	-0.845056
2144	subject_Trial 2D3Controlfirst6	Trial 2	D3	44	Control	first	6	-0.978893
2145	subject_Trial 2D3Controlfirst6	Trial 2	D3	45	Control	first	6	-0.974427
2146	subject_Trial 2D3Controlfirst6	Trial 2	D3	46	Control	first	6	-0.751236
2147	subject_Trial 2D3Controlfirst6	Trial 2	D3	47	Control	first	6	-1
2148	subject_Trial 2D3Controlfirst6	Trial 2	D3	48	Control	first	6	-0.971567
2149	subject_Trial 2D3Controlfirst6	Trial 2	D3	49	Control	first	6	-0.82588
2150	subject_Trial 2D3Controlfirst6	Trial 2	D3	50	Control	first	6	-1
2151	subject_Trial 2D4Treatedfirst5	Trial 2	D4	1	Treated	first	5	0	8.69063
2152	subject_Trial 2D4Treatedfirst5	Trial 2	D4	2	Treated	first	5	0.350351
2153	subject_Trial 2D4Treatedfirst5	Trial 2	D4	3	Treated	first	5	-0.523331
2154	subject_Trial 2D4Treatedfirst5	Trial 2	D4	4	Treated	first	5	-0.849463
2155	subject_Trial 2D4Treatedfirst5	Trial 2	D4	5	Treated	first	5	-0.97579
2156	subject_Trial 2D4Treatedfirst5	Trial 2	D4	6	Treated	first	5	-1
2157	subject_Trial 2D4Treatedfirst5	Trial 2	D4	7	Treated	first	5	-0.877294
2158	subject_Trial 2D4Treatedfirst5	Trial 2	D4	8	Treated	first	5	-1
2159	subject_Trial 2D4Treatedfirst5	Trial 2	D4	9	Treated	first	5	-1
2160	subject_Trial 2D4Treatedfirst5	Trial 2	D4	10	Treated	first	5	-1
2161	subject_Trial 2D4Treatedfirst5	Trial 2	D4	11	Treated	first	5	-1
2162	subject_Trial 2D4Treatedfirst5	Trial 2	D4	12	Treated	first	5	-1
2163	subject_Trial 2D4Treatedfirst5	Trial 2	D4	13	Treated	first	5	-0.846283
2164	subject_Trial 2D4Treatedfirst5	Trial 2	D4	14	Treated	first	5	-1
2165	subject_Trial 2D4Treatedfirst5	Trial 2	D4	15	Treated	first	5	-0.819154
2166	subject_Trial 2D4Treatedfirst5	Trial 2	D4	16	Treated	first	5	-0.911283
2167	subject_Trial 2D4Treatedfirst5	Trial 2	D4	17	Treated	first	5	-1
2168	subject_Trial 2D4Treatedfirst5	Trial 2	D4	18	Treated	first	5	-1
2169	subject_Trial 2D4Treatedfirst5	Trial 2	D4	19	Treated	first	5	-0.76773
2170	subject_Trial 2D4Treatedfirst5	Trial 2	D4	20	Treated	first	5	-1
2171	subject_Trial 2D4Treatedfirst5	Trial 2	D4	21	Treated	first	5	-1
2172	subject_Trial 2D4Treatedfirst5	Trial 2	D4	22	Treated	first	5	-0.973047
2173	subject_Trial 2D4Treatedfirst5	Trial 2	D4	23	Treated	first	5	-0.869015
2174	subject_Trial 2D4Treatedfirst5	Trial 2	D4	24	Treated	first	5	-0.664229
2175	subject_Trial 2D4Treatedfirst5	Trial 2	D4	25	Treated	first	5	-0.974846
2176	subject_Trial 2D4Treatedfirst5	Trial 2	D4	26	Treated	first	5	-0.966924
2177	subject_Trial 2D4Treatedfirst5	Trial 2	D4	27	Treated	first	5	-0.821931
2178	subject_Trial 2D4Treatedfirst5	Trial 2	D4	28	Treated	first	5	-1
2179	subject_Trial 2D4Treatedfirst5	Trial 2	D4	29	Treated	first	5	-1
2180	subject_Trial 2D4Treatedfirst5	Trial 2	D4	30	Treated	first	5	-0.76749
2181	subject_Trial 2D4Treatedfirst5	Trial 2	D4	31	Treated	first	5	-0.859708
2182	subject_Trial 2D4Treatedfirst5	Trial 2	D4	32	Treated	first	5	-0.822714
2183	subject_Trial 2D4Treatedfirst5	Trial 2	D4	33	Treated	first	5	-1
2184	subject_Trial 2D4Treatedfirst5	Trial 2	D4	34	Treated	first	5	-0.856463
2185	subject_Trial 2D4Treatedfirst5	Trial 2	D4	35	Treated	first	5	-0.816584
2186	subject_Trial 2D4Treatedfirst5	Trial 2	D4	36	Treated	first	5	-1
2187	subject_Trial 2D4Treatedfirst5	Trial 2	D4	37	Treated	first	5	-0.975652
2188	subject_Trial 2D4Treatedfirst5	Trial 2	D4	38	Treated	first	5	-0.952668
2189	subject_Trial 2D4Treatedfirst5	Trial 2	D4	39	Treated	first	5	-0.882102
2190	subject_Trial 2D4Treatedfirst5	Trial 2	D4	40	Treated	first	5	-1
2191	subject_Trial 2D4Treatedfirst5	Trial 2	D4	41	Treated	first	5	-0.868141
2192	subject_Trial 2D4Treatedfirst5	Trial 2	D4	42	Treated	first	5	-0.814471
2193	subject_Trial 2D4Treatedfirst5	Trial 2	D4	43	Treated	first	5	-0.944424
2194	subject_Trial 2D4Treatedfirst5	Trial 2	D4	44	Treated	first	5	-0.888237
2195	subject_Trial 2D4Treatedfirst5	Trial 2	D4	45	Treated	first	5	-0.890529
2196	subject_Trial 2D4Treatedfirst5	Trial 2	D4	46	Treated	first	5	-1
2197	subject_Trial 2D4Treatedfirst5	Trial 2	D4	47	Treated	first	5	-1
2198	subject_Trial 2D4Treatedfirst5	Trial 2	D4	48	Treated	first	5	-0.898374
2199	subject_Trial 2D4Treatedfirst5	Trial 2	D4	49	Treated	first	5	-1
2200	subject_Trial 2D4Treatedfirst5	Trial 2	D4	50	Treated	first	5	-1
2201	subject_Trial 2D5Treatedfirst6	Trial 2	D5	1	Treated	first	6	0	12.2262
2202	subject_Trial 2D5Treatedfirst6	Trial 2	D5	2	Treated	first	6	-0.842011
2203	subject_Trial 2D5Treatedfirst6	Trial 2	D5	3	Treated	first	6	-0.488594
2204	subject_Trial 2D5Treatedfirst6	Trial 2	D5	4	Treated	first	6	-0.536047
2205	subject_Trial 2D5Treatedfirst6	Trial 2	D5	5	Treated	first	6	-0.384523
2206	subject_Trial 2D5Treatedfirst6	Trial 2	D5	6	Treated	first	6	-0.634532
2207	subject_Trial 2D5Treatedfirst6	Trial 2	D5	7	Treated	first	6	-0.940111
2208	subject_Trial 2D5Treatedfirst6	Trial 2	D5	8	Treated	first	6	-0.69904
2209	subject_Trial 2D5Treatedfirst6	Trial 2	D5	9	Treated	first	6	-0.549463
2210	subject_Trial 2D5Treatedfirst6	Trial 2	D5	10	Treated	first	6	-0.932162
2211	subject_Trial 2D5Treatedfirst6	Trial 2	D5	11	Treated	first	6	-0.723423
2212	subject_Trial 2D5Treatedfirst6	Trial 2	D5	12	Treated	first	6	-1
2213	subject_Trial 2D5Treatedfirst6	Trial 2	D5	13	Treated	first	6	-1
2214	subject_Trial 2D5Treatedfirst6	Trial 2	D5	14	Treated	first	6	-1
2215	subject_Trial 2D5Treatedfirst6	Trial 2	D5	15	Treated	first	6	-1
2216	subject_Trial 2D5Treatedfirst6	Trial 2	D5	16	Treated	first	6	-1
2217	subject_Trial 2D5Treatedfirst6	Trial 2	D5	17	Treated	first	6	-1
2218	subject_Trial 2D5Treatedfirst6	Trial 2	D5	18	Treated	first	6	-1
2219	subject_Trial 2D5Treatedfirst6	Trial 2	D5	19	Treated	first	6	-1
2220	subject_Trial 2D5Treatedfirst6	Trial 2	D5	20	Treated	first	6	-0.75694
2221	subject_Trial 2D5Treatedfirst6	Trial 2	D5	21	Treated	first	6	-1
2222	subject_Trial 2D5Treatedfirst6	Trial 2	D5	22	Treated	first	6	-0.944776
2223	subject_Trial 2D5Treatedfirst6	Trial 2	D5	23	Treated	first	6	-0.96281
2224	subject_Trial 2D5Treatedfirst6	Trial 2	D5	24	Treated	first	6	-1
2225	subject_Trial 2D5Treatedfirst6	Trial 2	D5	25	Treated	first	6	-1
2226	subject_Trial 2D5Treatedfirst6	Trial 2	D5	26	Treated	first	6	-1
2227	subject_Trial 2D5Treatedfirst6	Trial 2	D5	27	Treated	first	6	-0.914241
2228	subject_Trial 2D5Treatedfirst6	Trial 2	D5	28	Treated	first	6	-0.627692
2229	subject_Trial 2D5Treatedfirst6	Trial 2	D5	29	Treated	first	6	-0.835073
2230	subject_Trial 2D5Treatedfirst6	Trial 2	D5	30	Treated	first	6	-0.722184
2231	subject_Trial 2D5Treatedfirst6	Trial 2	D5	31	Treated	first	6	-0.781521
2232	subject_Trial 2D5Treatedfirst6	Trial 2	D5	32	Treated	first	6	-0.767573
2233	subject_Trial 2D5Treatedfirst6	Trial 2	D5	33	Treated	first	6	-0.983355
2234	subject_Trial 2D5Treatedfirst6	Trial 2	D5	34	Treated	first	6	-1
2235	subject_Trial 2D5Treatedfirst6	Trial 2	D5	35	Treated	first	6	-1
2236	subject_Trial 2D5Treatedfirst6	Trial 2	D5	36	Treated	first	6	-1
2237	subject_Trial 2D5Treatedfirst6	Trial 2	D5	37	Treated	first	6	-0.923514
2238	subject_Trial 2D5Treatedfirst6	Trial 2	D5	38	Treated	first	6	-1
2239	subject_Trial 2D5Treatedfirst6	Trial 2	D5	39	Treated	first	6	-0.96136
2240	subject_Trial 2D5Treatedfirst6	Trial 2	D5	40	Treated	first	6	-1
2241	subject_Trial 2D5Treatedfirst6	Trial 2	D5	41	Treated	first	6	-1
2242	subject_Trial 2D5Treatedfirst6	Trial 2	D5	42	Treated	first	6	-1
2243	subject_Trial 2D5Treatedfirst6	Trial 2	D5	43	Treated	first	6	-0.809238
2244	subject_Trial 2D5Treatedfirst6	Trial 2	D5	44	Treated	first	6	-0.920799
2245	subject_Trial 2D5Treatedfirst6	Trial 2	D5	45	Treated	first	6	-0.917164
2246	subject_Trial 2D5Treatedfirst6	Trial 2	D5	46	Treated	first	6	-1
2247	subject_Trial 2D5Treatedfirst6	Trial 2	D5	47	Treated	first	6	-1
2248	subject_Trial 2D5Treatedfirst6	Trial 2	D5	48	Treated	first	6	-1
2249	subject_Trial 2D5Treatedfirst6	Trial 2	D5	49	Treated	first	6	-1
[truncated: 4,101 more rows]

## Sheet: Data_Correlation
serial	subject	treatment	replica	petri	startle_response_first	index	distance_covered
1	subject_Trial 1A1Heatwave28/02/2025buona	Treated	first	1	7.4098	-0.821919	5078.3
2	subject_Trial 1A2Heatwave28/02/2025buona	Treated	first	2	11.8201	-0.872362	8640.67
3	subject_Trial 1A3Heatwave28/02/2025buona	Treated	first	4	6.34551	-0.905836	5793.6
4	subject_Trial 1A5Control28/02/2025buona	Control	first	5	14.5333	-0.886324	5364.28
5	subject_Trial 1A6Control28/02/2025buona	Control	first	3	6.63404	-0.779362	7556.03
6	subject_Trial 1B2Control28/02/2025buona	Control	first	4	11.0384	-0.841146	792.117
7	subject_Trial 1B3Control28/02/2025buona	Control	first	5	6.21621	-0.940694	647.469
8	subject_Trial 1B4Heatwave28/02/2025buona	Treated	first	3	8.47527	-0.692432	1935.12
9	subject_Trial 1B5Heatwave28/02/2025buona	Treated	first	4	0.912365	-0.855249	8049.91
10	subject_Trial 1B6Heatwave28/02/2025buona	Treated	first	6	4.71048	-0.629096	5220.44
11	subject_Trial 1C1Heatwave28/02/2025buona	Treated	first	5	6.62551	-0.980761	5596.88
12	subject_Trial 1C2Control28/02/2025buona	Control	first	1	10.5621	-0.938928	9492.5
13	subject_Trial 1C3Heatwave28/02/2025buona	Treated	first	1	6.5528	-0.755075	7814.05
14	subject_Trial 1C4Control28/02/2025buona	Control	first	3	9.76592	-0.959689	7594.06
15	subject_Trial 1C5Heatwave28/02/2025buona	Treated	first	6	9.60132	-0.704431	14630.4
16	subject_Trial 1D1Control28/02/2025buona	Control	first	6	5.35511	-0.900862	9896.23
17	subject_Trial 1D2Heatwave28/02/2025buona	Treated	first	5	5.24358	-0.505099	6408.44
18	subject_Trial 1D4Heatwave28/02/2025buona	Treated	first	2	6.95809	-0.747913	311.509
19	subject_Trial 1D5Control28/02/2025buona	Control	first	4	10.6786	-0.897765	11057.2
20	subject_Trial 2A1Heatwave28/02/20254	Treated	first	4	6.12988	-0.847888	5790.22
21	subject_Trial 2A2Control28/02/20252	Control	first	2	3.3461	-0.648109	305.99
22	subject_Trial 2A3Heatwave28/02/20251	Treated	first	1	9.06578	-0.895629	7446.71
23	subject_Trial 2A4Control28/02/20255	Control	first	5	11.1213	-0.683448	2652.23
24	subject_Trial 2A6Control28/02/20256	Control	first	6	8.801	-0.893783	3966.3
25	subject_Trial 2B1Control28/02/20251	Control	first	1	10.0007	-0.800618	5122.07
26	subject_Trial 2B2Heatwave28/02/20255	Treated	first	5	6.29089	-0.105218	18908.5
27	subject_Trial 2B3Control28/02/20252	Control	first	2	13.4238	-0.919081	2820.98
28	subject_Trial 2B4Heatwave28/02/20254	Treated	first	4	1.90692	0.205045	11092.4
29	subject_Trial 2B5Control28/02/20253	Control	first	3	6.23927	-0.751651	2289.56
30	subject_Trial 2B6Heatwave28/02/20253	Treated	first	3	10.6669	-0.906411	3955.97
31	subject_Trial 2C1Heatwave28/02/20256	Treated	first	6	1.56955	-0.738457	4058.69
32	subject_Trial 2C2Heatwave28/02/20253	Treated	first	3	3.29702	-0.654688	2858.68
33	subject_Trial 2C3Heatwave28/02/20256	Treated	first	6	10.6223	-0.791769	15125.4
34	subject_Trial 2C5Control28/02/20255	Control	first	5	6.57926	-0.617896	5501.09
35	subject_Trial 2C6Control28/02/20254	Control	first	4	7.90868	-0.629954	2684.37
36	subject_Trial 2D1Control28/02/20253	Control	first	3	5.54352	-0.930541	6361.17
37	subject_Trial 2D2Control28/02/20254	Control	first	4	4.54005	-0.981897	217.107
38	subject_Trial 2D3Control28/02/20256	Control	first	6	10.3143	-0.859325	14535.4
39	subject_Trial 2D4Heatwave28/02/20255	Treated	first	5	8.69063	-0.892398	7522.37
40	subject_Trial 2D5Heatwave28/02/20256	Treated	first	6	12.2262	-0.888942	13407.4
41	subject_Trial 2D6Heatwave28/02/20252	Treated	first	2	8.22374	-0.832534	2133.79
42	subject_Trial 3A1Heatwave28/02/20252	Treated	first	2	8.58075	-0.859528	12525.5
43	subject_Trial 3A3Control28/02/20251	Control	first	1	4.10971	-0.982056	4100.39
44	subject_Trial 3A5Heatwave28/02/20253	Treated	first	3	10.9403	-0.748634	7935.64
45	subject_Trial 3A6Control28/02/20254	Control	first	4	9.63772	-0.866043	1855.91
46	subject_Trial 3B1Heatwave28/02/20253	Treated	first	3	5.23832	-0.791912	3753.51
47	subject_Trial 3B2Control28/02/20253	Control	first	3	4.65127	-0.857877	2575.54
48	subject_Trial 3B3Heatwave28/02/20252	Treated	first	2	10.0903	-0.904683	2548.61
49	subject_Trial 3B4Heatwave28/02/20256	Treated	first	6	9.49233	-0.522516	3992.7
50	subject_Trial 3B5Control28/02/20252	Control	first	2	9.3226	-0.750489	2005.92
51	subject_Trial 3B6Control28/02/20256	Control	first	6	6.76123	-0.905356	10911.4
52	subject_Trial 3C1Control28/02/20252	Control	first	2	2.5713	-0.46736	3666.7
53	subject_Trial 3C2Control28/02/20254	Control	first	4	7.52199	-0.940897	10882.4
54	subject_Trial 3C3Heatwave28/02/20255	Treated	first	5	3.64849	-0.297999	14884.6
55	subject_Trial 3C4Control28/02/20255	Control	first	5	8.99768	-0.807172	3365.2
56	subject_Trial 3C5Heatwave28/02/20256	Treated	first	6	7.77424	-0.734197	4706.15
57	subject_Trial 3C6Heatwave28/02/20253	Treated	first	3	15.8279	-0.9873	12142.4
58	subject_Trial 3D1Heatwave28/02/20256	Treated	first	6	7.75926	-0.750034	5705.66
59	subject_Trial 3D2Control28/02/20252	Control	first	2	11.1895	-0.988841	12761.7
60	subject_Trial 3D3Control28/02/20256	Control	first	6	11.1362	-0.704738	19107.7
61	subject_Trial 3D4Heatwave28/02/20252	Treated	first	2	14.4635	-0.885879	5596.71
62	subject_Trial 3D5Heatwave28/02/20255	Treated	first	5	4.96599	-0.980021	24629.7
63	subject_Trial 3D6Control28/02/20255	Control	first	5	10.6643	-0.953264	4592.94
64	subject_Trial 4A1Heatwave21/03/20256	Treated	second	6	5.76034	-0.223924	17696.2
65	subject_Trial 4A2Heatwave21/03/20252	Treated	second	2	7.72522	-0.826397	3508.92
66	subject_Trial 4A4Control21/03/20251	Control	second	1	17.3914	-0.917092	2550.18
67	subject_Trial 4A6Control21/03/20256	Control	second	6	6.63002	-0.875151	12515.4
68	subject_Trial 4B2Control21/03/20254	Control	second	4	6.64122	-0.423598	23353.1
69	subject_Trial 4B3Control21/03/20255	Control	second	5	15.9169	-0.937411	2505.52
70	subject_Trial 4B5Heatwave21/03/20254	Treated	second	4	11.9141	-0.644708	18456.5
71	subject_Trial 4B6Heatwave21/03/20256	Treated	second	6	9.22733	-0.823419	675.544
72	subject_Trial 4C1Heatwave21/03/20255	Treated	second	5	10.3978	-0.870173	8135.03
73	subject_Trial 4C2Control21/03/20251	Control	second	1	3.42914	-0.663741	4592.34
74	subject_Trial 4C3Heatwave21/03/20255	Treated	second	5	9.09705	-0.874685	4204.46
75	subject_Trial 4C4Control21/03/20255	Control	second	5	7.86874	-0.716945	10770.5
76	subject_Trial 4C5Heatwave21/03/20256	Treated	second	6	4.70575	-0.92051	3298.06
77	subject_Trial 4C6Control21/03/20256	Control	second	6	17.0774	-0.573196	27440.9
78	subject_Trial 4D2Heatwave21/03/20255	Treated	second	5	5.96672	-0.621609	1237.48
79	subject_Trial 4D3Control21/03/20252	Control	second	2	11.03	-0.873445	2528.72
80	subject_Trial 4D4Heatwave21/03/20252	Treated	second	2	9.51928	-0.486099	19029.1
81	subject_Trial 4D5Control21/03/20254	Control	second	4	7.73879	-0.401553	23154.7
82	subject_Trial 5A2Control21/03/20252	Control	second	2	7.80719	-0.695659	6314.27
83	subject_Trial 5A3Heatwave21/03/20253	Treated	second	3	9.16055	-0.620548	6054.71
84	subject_Trial 5A6Control21/03/20256	Control	second	6	9.20307	-0.972122	13430.1
85	subject_Trial 5B1Control21/03/20251	Control	second	1	7.80772	-0.815178	740.783
86	subject_Trial 5B2Heatwave21/03/20255	Treated	second	5	12.8255	-0.951002	19436
87	subject_Trial 5B3Control21/03/20252	Control	second	2	6.94552	-0.910813	3445.24
88	subject_Trial 5B4Heatwave21/03/20254	Treated	second	4	6.58437	-0.834507	2192.48
89	subject_Trial 5B5Control21/03/20251	Control	second	1	6.05238	-0.58881	1836.17
90	subject_Trial 5C1Heatwave21/03/20254	Treated	second	4	7.77423	-0.922862	3231.57
91	subject_Trial 5C2Heatwave21/03/20253	Treated	second	3	6.11686	-0.75137	4154.77
92	subject_Trial 5C3Heatwave21/03/20256	Treated	second	6	4.84103	-0.781152	2040.83
93	subject_Trial 5C4Control21/03/20251	Control	second	1	12.0041	-0.825597	4686.9
94	subject_Trial 5C5Control21/03/20255	Control	second	5	14.7478	-0.957867	10215.8
95	subject_Trial 5D1Control21/03/20255	Control	second	5	9.19851	-0.872114	9208.57
96	subject_Trial 5D2Control21/03/20254	Control	second	4	8.0272	-0.779853	9125.19
97	subject_Trial 5D3Control21/03/20256	Control	second	6	9.73448	-0.895791	6899.04
98	subject_Trial 5D4Heatwave21/03/20255	Treated	second	5	12.6091	-0.648125	17528.3
99	subject_Trial 5D5Heatwave21/03/20256	Treated	second	6	10.1618	-0.970245	9024.12
100	subject_Trial 6A1Heatwave21/03/20252	Treated	second	2	10.5276	-0.829904	7888.01
101	subject_Trial 6A2Heatwave21/03/20255	Treated	second	5	15.9936	-0.948325	3430.33
102	subject_Trial 6A3Control21/03/20251	Control	second	1	5.65059	-0.837323	19389.3
103	subject_Trial 6A4Control21/03/20255	Control	second	5	11.9044	-0.962336	12881.2
104	subject_Trial 6A6Control21/03/20254	Control	second	4	9.78313	-0.657375	17994
105	subject_Trial 6B1Heatwave21/03/20254	Treated	second	4	10.2774	-0.812716	13427.4
106	subject_Trial 6B2Control21/03/20251	Control	second	1	9.69877	-0.543312	17241
107	subject_Trial 6B3Heatwave21/03/20252	Treated	second	2	7.52078	-0.822789	7864.06
108	subject_Trial 6B4Heatwave21/03/20256	Treated	second	6	6.25221	-0.920901	11999.2
109	subject_Trial 6B5Control21/03/20252	Control	second	2	9.03966	-0.709164	2439.26
110	subject_Trial 6B6Control21/03/20256	Control	second	6	6.44544	-0.74928	13515.2
111	subject_Trial 6C1Control21/03/20252	Control	second	2	9.92999	-0.589773	21034.1
112	subject_Trial 6C2Control21/03/20254	Control	second	4	13.6882	-0.921403	10795.4
113	subject_Trial 6C3Heatwave21/03/20255	Treated	second	5	6.98117	-0.694444	1785.41
114	subject_Trial 6C4Control21/03/20255	Control	second	5	14.023	-0.775054	23348.4
115	subject_Trial 6C5Heatwave21/03/20256	Treated	second	6	8.08765	-0.579815	1235.72
116	subject_Trial 6C6Heatwave21/03/20253	Treated	second	3	6.23541	-0.790404	4212.32
117	subject_Trial 6D1Heatwave21/03/20256	Treated	second	6	8.04829	-0.95934	6653.61
118	subject_Trial 6D2Control21/03/20252	Control	second	2	7.07158	-0.915394	13718.5
119	subject_Trial 6D3Control21/03/20256	Control	second	6	14.1936	-0.885367	10386.8
120	subject_Trial 6D4Heatwave21/03/20252	Treated	second	2	13.103	-0.917231	4458.32
121	subject_Trial 6D5Heatwave21/03/20254	Treated	second	4	5.50073	-0.789464	4210.91
122	subject_Trial 6D6Control21/03/20255	Control	second	5	3.84042	-0.741117	17073.9
